# Supplementary material for: Tdp1 processes chromate-induced single-strand DNA breaks that collapse replication forks
Source: PLoS Genet. 2018 Aug 27;14(8):e1007595. doi: 10.1371/journal.pgen.1007595 (PMC6128646; doi:10.1371/journal.pgen.1007595)
Supplement: S1 Table — Sheet 1 lists GI scores from 2 functional profiling experiments (Column C and D). Average rank (column E) is based on the “1026” experiment data. Spot assay (column F) indicates the lowest K2Cr2O7 concentration (10, 50, 100 or 200 μM) in which the mutant displayed sensitivity relative to wild type. Expressivity (column G) indicates whether the mutants displayed high, medium or low K2Cr2O7 sensitivity determined by functional profiling by Bar-seq (rows 2–52) or spot assay (rows 53–69). Column H describes the gene product for the identified mutants. Column I-K lists the corresponding homologs in S. cerevisiae (59 out of 68) and humans (52 out of 68). Column L indicates 21 genes required for CPT, HU or UV resistance identified using the same functional profiling platform (see Sheet 2) [27]. Column M indicates the genes required for arsenic or cadmium tolerance (10 out of 68 genes) identified using the same functional profiling platform [26]. Column N indicates genes whose budding yeast orthologs were identified in previous S. cerevisiae chromium-6 functional profiling screens (see Sheet 3) [28, 29]. Sheet 2 lists chromate-sensitive mutants that were also scored as sensitive to other genotoxins (CPT, HU, or UV) or TBZ in a previous functional profiling screen [27]. Sheet 3 compares S. pombe and S. cerevisiae Cr(VI) functional profiling screens. Sheet 4 lists growth inhibition (GI) scores for functional profiling experiments performed with hexavalent chromium. (XLS) [file pgen.1007595.s002.xls]

## Sheet: Cr(VI) sensitive mutants
Gene name	gene	GI Score 0427_K2Cr2O7-10uM	GI Score1026s2_K2Cr2O7-10uM	Rank average	Spot Assay	Expressivity	annotation	S. cerevisiae	gene name	Human	DDR Screen Han et al	Arsenic and cadmium screen Guo et al	S. cerevisiae Cr(VI) screens
SPAC23E2.01	fep1	0.908647	0.743706	1.5	50	high	iron-sensing transcription factor Fep1			GATA1/GATA2/GATA5
SPAC14C4.13	rad17	0.877235	0.944882	1.5	50	high	RFC related checkpoint protein Rad17	YER173W	RAD24	RAD17	+
SPAC1952.07	rad1	0.807118	0.735	3.5	100	high	checkpoint clamp complex protein Rad1	YOR368W	RAD17	RAD1	+
SPAC20G4.04c	hus1	0.831	0.611824	4.5	50	high	checkpoint clamp complex protein Hus1	YLR288C	MEC3	HUS1/HUS1B	+
SPAC31A2.11c	cuf1	0.506471	0.619235	7	100	high	nutritional copper sensing transcription factor Cuf1	YPR008W/YGL166W/YMR021C	HAA1/CUP2/MAC1			+
SPBC1105.10	rav1	0.787235	0.422471	8.5	insensitive	high	RAVE complex subunit Rav1	YJR033C	RAV1	DMXL1/DMXL2
SPBC16H5.13	SPBC16H5.13	0.611824	0.446588	9	insensitive	high	WD repeat protein, human WDR7 ortholog			WDR7/WDR72
SPBC3H7.12	rav2	0.471	0.482765	10.5	100-200	high	RAVE complex subunit Rav2	YDR202C	RAV2	ROGD1
SPCC757.10	vph2	0.487941	0.453294	10.5	50-100	high	endoplasmic reticulum membrane protein involved in assembly of the V-ATPase (predicted)	YKL119C	VPH2	TMEM199			+
SPAC1486.01	sod2	0.527176	0.353118	12.5	> 200	high	manganese superoxide dismutase (predicted)	YHR008C	SOD2	SOD2
SPAC105.01c	kha1	0.415765	0.349765	17	insensitive	high	potassium ion/proton antiporter Kha1 (predicted)	YJL094C	KHA1
SPBC354.03	swd3	0.486353	0.315824	17	100	high	WD repeat protein Swd3	WDR5/WDR5B	SWD3	YBR175W
SPCC126.04c	sgf73	0.398706	0.343706	18.5	100	high	SAGA complex subunit Sgf73	YGL066W	SGF73	ATXN/ATXNL1/ATXNL2
SPBC365.14c	uge1	0.440176	0.301235	21	50	high	UDP-glucose 4-epimerase Uge1	YBR019C	GAL10	GALE
SPCC285.09c	cgs2	0.307235	0.398765	24.5	50-100	high	cAMP-specific phosphodiesterase Cgs2	YGL248W	PDE1		+
SPCC794.11c	ent3	0.356882	0.320529	24	insensitive	high	ENTH/VHS domain protein Ent3 (predicted)	YJR125C	ENT3	CLINT1
SPAC694.06c	mrc1	0.379059	0.306059	24.5	50	high	mediator of replication checkpoint 1	YCL061C	MRC1	CLSPN	+
SPAC23H3.06	apl6	0.348471	0.311941	27	> 200	high	AP-3 adaptor complex subunit Apl6 (predicted)	YGR261C	APL6	AP3B1/AP3B2
SPCC16C4.20c	hap2	0.432176	0.267118	29	100	high	Ino80 complex subunit (predicted)
SPBC1703.12	ubp9	0.295824	0.335176	29.5	100	high	ubiquitin C-terminal hydrolase Ubp9	YER098W/YBL067C	UBP9/UBP13	USP14/USP46	+
SPAC4D7.06c	met8	0.364647	0.282	30	100-200	medium	siroheme synthase (predicted)	YBR213W	MET8			+
SPCC18B5.11c	cds1	0.286588	0.313471	32.5	100	medium	replication checkpoint kinase Cds1	YPL153C	RAD53	CHEK2	+
SPBC14C8.03	fma2	0.366706	0.273294	31	100-200	medium	methionine aminopeptidase Fma2 (predicted)	YBL091C	MAP2	METAP2
SPAC26H5.07c	SPAC26H5.07c	0.399882	0.262176	31	100-200	medium	seven transmembrane receptor protein (predicted)	YKL039W/YHL017W	PTM1/YHL017W	TMEM87A/ TMEM87B
SPAC10F6.08c	nht1	0.328941	0.275471	34.5	100	medium	Ino80 complex HMG box protein Nht1	YDL002C	NHP10
SPAC19G12.11	coq9	0.312765	0.273941	36	NT	medium	ubiquinone biosynthesis protein Coq9 (predicted)	YLR201C	COQ9	COQ9		+
SPAC26F1.10c	pyp1	0.396529	0.247353	37	50	medium	tyrosine phosphatase Pyp1	YOR208W/YER075C	PTP2/PTP3	PTPN1/PTPN2
SPAC144.06	apl5	0.257941	0.374941	38	insensitive	medium	AP-3 adaptor complex subunit Apl5 (predicted)	YPL195W	APL5	AP3D1
SPBC660.10	mef2	0.264706	0.299353	42.5	insensitive	medium	mitochondrial translation elongation factor G (predicted)	YJL102W	MEF2	GFM2		+
SPAC24C9.05c	mug70	0.249882	0.308529	45.5	200	medium	conserved protein Mug70				+
SPAC13A11.04c	ubp8	0.224588	0.394	50.5	50-100	medium	SAGA complex ubiquitin C-terminal hydrolase Ubp8	YMR223W	UBP8	USP22/USP51
SPBC215.14c	vps20	0.265647	0.255412	51	100	medium	ESCRT III complex subunit Vps20	YMR077C	VPS20	CHMP6			+
SPAC8E11.02c	rad24	0.286353	0.230118	51.5	NT	medium	14-3-3 protein Rad24	YER177W/YDR099W	BMH1/BMH2	YWHAB/YWHAQ/YWHAG/YWHAH/YWHAZ	+
SPCC1739.06c	SPCC1739.06c	0.230529	0.286118	56.5	100-200	medium	uroporphyrin methyltransferase (predicted)	YKR069W	MET1			+
SPBC342.05	crb2	0.256176	0.249941	56.5	100	medium	DNA repair protein Rad9 homolog, Rhp9	YDR217C	RAD9	TP53BP1	+
SPBPJ4664.01	dps1	0.224647	0.291824	58.5	50-100	medium	decaprenyl diphosphate synthase subunit Dps1	YBR003W	COQ1	PDSS1		+
SPAC9G1.07	SPAC9G1.07	0.246118	0.241059	60.5	NT	medium	sequence orphan
SPCC594.06c	vsl1	0.338824	0.181882	62.5	insensitive	medium	vacuolar SNARE Vam7 (predicted)	YGL212W	VAM7	STX8			+
SPBC651.11c	apm3	0.218353	0.279294	63	insensitive	medium	AP-3 adaptor complex subunit Apm3 (predicted)	YBR288C	APM3	AP3M1/AP3M2
SPBC29A3.14c	trt1	0.268765	0.199	63.5	10-50	medium	telomerase reverse transcriptase 1 protein Trt1	YLR318W	EST2	TERT	+
SPAC17H9.08	SPAC17H9.08	0.212588	0.290529	64.5	100	medium	mitochondrial coenzyme A transporter (predicted)	YHR002W	LEU5	SLC25A16
SPBC106.10	pka1	0.226706	0.247471	68	50	medium	cAMP-dependent protein kinase catalytic subunit Pka1	YJL164C/YPL203W/YKL166C	TPK1/TPK2/TPK3	PRKX/PRKACG/PRKACA/PRKACB	+
SPAC1B3.07c	vps28	0.205765	0.253059	75.5	50-100	medium	ESCRT I complex subunit Vps28	YPL065W	VPS28	VPS28			+
SPAC4G9.11c	cmb1	0.258412	0.181941	76	NT	medium	cytosine-mismatch binding protein 1	YKL032C	IXR1	HMGB1/HMGB2/HMGB3/HMGB4
SPAC19A8.05c	sst4	0.177941	0.267529	82	50-100	medium	sorting receptor for ubiquitinated membrane proteins, ESCRT 0 complex subunit Sst4	YNR006W	VPS27	STAM/STAM2
SPAC22F8.02c	pvg5	0.227412	0.182882	86	100-200	medium	PvGal biosynthesis protein Pvg5
SPCC338.08	ctp1	0.189647	0.232235	87	100	medium	CtIP-related endonuclease	YGL175C	SAE2	RBBP8	+
SPAC6G9.08	ubp6	0.193941	0.199471	93.5	NT	low	ubiquitin C-terminal hydrolase Ubp6		UBP6	USP14
SPCC622.12c	gdh1	0.171471	0.208059	98.5	NT	low	NADP-specific glutamate dehydrogenase Gdh1 (predicted)	YOR375C/YAL062W	GDH1/GHD3	GLUD1/GLUD2
SPBC29A10.07	pom152	0.188235	0.194941	98.5	NT	low	nucleoporin Pom152	YMR129W	POM152
SPBC609.02	ptn1	0.169	0.203706	101.5	NT	low	phosphatidylinositol-3,4,5-trisphosphate3-phosphatasePtn1	YNL128W	TEP1	PTEN/TPTE2/PTENP1/TPTE
SPAC9E9.08	rad26		0.416647		50-100	high	ATRIP, ATR checkpoint kinase regulatory subunit Rad26	YDR499W	LCD1
SPAC664.07c	rad9	0.501176	0.0831765		50	high	checkpoint clamp complex protein Rad9	YPL194W	DDC1	RAD9A/RAD9B	+
SPBC215.03c	csn1	0.364706	0.172882		50-100	high	COP9/signalosome complex subunit Csn1			GPS1	+
SPAC17H9.10c	ddb1	0.295588	-0.00329412		10-50	high	damaged DNA binding protein Ddb1			DDB1	+
SPBC660.11	tcg1	0.234	0.101059		50-100	high	single-stranded telomeric binding protein Tgc1	YLL046C	RNP1	RBM3/CRIBP	+
SPBC56F2.11	met6	0.266059	0.0698235		50-100	high	homoserine O-acetyltransferase Met6	YNL277W	MET2
SPAC21E11.03c	pcr1	0.257882	0.0645882		50-100	high	transcription factor Pcr1			JDP2/FOSL1/FOSL2/FOSB/ATF7/SNFT
SPBC2D10.13	est1	0.211353	0.0841765		50-100	medium	telomerase regulator Est1	YLR233C	EST1	EST1A	+
SPBC106.17c	cys2	0.397353	0.172529		100	medium	homoserine O-acetyltransferase (predicted)	YNL277W	MET2			+
SPAC664.02c	arp8	0.253294	0.167882		100	medium	actin-like protein, Ino80 complex subunit Arp8	YOR141C	ARP8	ACTR8
SPAC17A2.09c	csx1	0.128294	0.308235		100	medium	RNA-binding protein Csx1	YBR212W/YHR086W	NGR1/NAM8	TRNAU1AP
SPBC342.06c	rtt109	0.175824	0.178118		100	medium	RTT109 family histone lysine acetyltransferase	YLL00W2	RTT109		+		+
SPCC162.05	coq3	0.285471	0.0984706		100	medium	hexaprenyldihydroxybenzoate methyltransferase Coq3	YOL096C	COQ3	COQ3		+
SPBC2G5.06c	hmt2	0.317412	0.0903529		100	medium	sulfide-quinone oxidoreductase			SQRDL		+
SPBC36.04	cys11	0.354059	-0.0134706		100	medium	cysteine synthase	YGR012W	YGR012W	CBS		+
SPCC1442.04c	SPCC1442.04c	0.354471	-0.0560588		100-200	low	meiotic recombination protein (predicted)	YGL250W	RMR1		+
SPBC28F2.10c	ngg1	0.260294	0.169353		100-200	low	SAGA complex subunit Ngg1	YDR176W	NGG1	TADA3	+
								Total : 59/68		Total : 52/68	Total: 21/68	Total: 10/68	Total: 9/59

## Sheet: DDR vs Cr
S.pombe genes identified in DDR Screen by Han et al.,
CPT (113 genes)				HU(23 genes)				UV (38 genes)				Total Common gene set (152 genes)	Common with S.pombe Cr(VI) screen		TBZ (68 genes)
Systematic name	Gene Name	Common with S.pombe Cr(VI) screen		Systematic name	Gene Name	Common with S.pombe Cr(VI) screen		Systematic name	Gene name	Common with S.pombe Cr(VI) screen		Systematic ID	rad17		Systematic name	Gene name (TBZ)	Common with S.pombe Cr(VI) screen
SPAC694.06c	mrc1	rad17		SPAC1952.07	rad1	rad17		SPAC20G4.04c	hus1	rad17		SPAC694.06c	rad1		SPBC800.05c	atb2	swd3
SPBC119.08	pmk1	rad1		SPCC18B5.11c	cds1	rad1		SPAC1952.07	rad1	rad1		SPBC119.08	hus1		SPAPB1A10.09	ase1	uge1
SPAC14C4.13	rad17	hus1		SPAC694.06c	mrc1	hus1		SPBC342.05	crb2	hus1		SPAC14C4.13	cgs2		SPBC2G2.14	SPBC2G2.14	csn1
SPBC13E7.03c	SPBC13E7.03c	cgs2		SPAC20G4.04c	hus1	mrc1		SPAC664.07c	rad9	crb2		SPBC13E7.03c	mrc1		SPBC19G7.09	ulp1
SPAC9.02c	SPAC9.02c	mrc1		SPAC664.07c	rad9	cds1		SPBC3E7.08c	rad13	trt1		SPAC9.02c	ubp9		SPBC23E6.08	sat1
SPBC27B12.11c	SPBC27B12.11c	ubp9		SPAC14C4.13	rad17	mug70		SPAC14C4.13	rad17	ctp1		SPBC27B12.11c	cds1		SPAC23H3.08c	bub3
SPAC24C9.05c	mug70	mug70		SPAC24C9.05c	mug70	rad9		SPBC649.03	rhp14	csn1		SPAC24C9.05c	mug70		SPAC19E9.02	fin1
SPAC19A8.04	erg5	pka1		SPBC2G2.13c	SPBC2G2.13c			SPBC1734.06	rhp18	rad9		SPAC19A8.04	rad24		SPBC651.09c	SPBC651.09c
SPBC342.06c	rtt109	ctp1		SPBC2G2.01c	liz1			SPAC11E3.08c	nse6	ddb1		SPBC342.06c	crb2		SPAC16E8.13	SPAC16E8.13
SPAC1F3.02c	mkh1	ngg1		SPAC11E3.08c	nse6			SPAC3G6.06c	rad2	est1		SPAC1F3.02c	trt1		SPAC823.04	SPAC823.04
SPCC23B6.05c	ssb3	rtt109		SPAC18G6.10	heh1			SPBC2D10.13	est1	rad24		SPCC23B6.05c	pka1		SPCC613.12c	raf1
SPBC30D10.04	swi3	tcg1		SPBC947.08c	SPBC947.08c			SPAC11E3.04c	ubc13			SPBC30D10.04	ctp1		SPAC1F12.09	gpi17
SPBC776.04	sec2302	rad9		SPAC11G7.02	pub1			SPAC15A10.03c	rhp54			SPBC776.04	csn1		SPCC790.02	pep3
SPCC1235.09	hif2	SPCC1442.04c		SPAC4A8.09c	cwf21			SPCC338.08	ctp1			SPCC1235.09	ngg1		SPBC2A9.08c	sec22
SPAC1556.03	azr1	ddb1		SPBC1703.14c	top1			SPBC1D7.04	mlo3			SPAC1556.03	rtt109		SPBC1773.11c	mug89
SPAC664.07c	rad9	rad9		SPCC4G3.11	mug154			SPAC13G6.01c	rad8			SPAC664.07c	tcg1		SPAC824.05	vps16
SPAC20G4.04c	hus1			SPAC2F7.10	SPAC2F7.10			SPAC8E11.02c	rad24			SPAC20G4.04c	rad9		SPCC777.13	vps35
SPAC1952.07	rad1			SPAC30C2.07	SPAC30C2.07			SPAC12B10.12c	rhp41			SPAC1952.07	SPCC1442.04c		SPAC26H5.05	SPAC26H5.05
SPAC16.01	rho2			SPBC31F10.13c	hip1			SPBC215.03c	csn1			SPAC16.01	ddb1		SPBP8B7.28c	SPBP8B7.28c
SPCC4F11.03c	SPCC4F11.03c			SPBC17A3.10	pas4			SPAC17H9.10c	ddb1			SPCC4F11.03c	est1		SPCC126.15c	sec65
SPAC23H3.13c	gpa2			SPAC9G1.05	SPAC9G1.05			SPAC20H4.07	rhp57			SPAC23H3.13c			SPBP8B7.16c	dbp2
SPAC17C9.13c	cut8			SPAC1783.07c	pap1			SPBC29A3.14c	trt1			SPAC17C9.13c			SPAC19A8.11c	SPAC19A8.11c
SPAC4A8.09c	cwf21			SPAC1F12.09	gpi17			SPBC2D10.12	rhp23			SPAC4A8.09c			SPBC27B12.06	gpi13
SPBC23E6.08	sat1							SPAC24H6.03	cul3			SPBC23E6.08			SPBC428.08c	clr4
SPBC1604.08c	imp1							SPBC30D10.04	swi3			SPBC1604.08c			SPAC18G6.15	mal3
SPBC12C2.02c	ste20							SPAC1805.04	nup132			SPBC12C2.02c			SPBC36.06c	spo9
SPBC543.07	pek1							SPBC14C8.17c	spt8			SPBC543.07			SPAC664.01c	swi6
SPBC28F2.10c	ngg1							SPCC23B6.05c	ssb3			SPBC28F2.10c			SPCC11E10.08	rik1
SPCC1753.02c	git3							SPBC20F10.05	SPBC20F10.05			SPCC1753.02c			SPCC417.02	dad5
SPCC594.01	SPCC594.01							SPBC2G2.13c	SPBC2G2.13c			SPCC594.01			SPCC825.03c	psy1
SPAC6G9.14	SPAC6G9.14							SPAC2G11.06	vps4			SPAC6G9.14			SPBC27.02c	ask1
SPCC1020.08	SPCC1020.08							SPBC1604.08c	imp1			SPCC1020.08			SPCC1393.05	ers1
SPAC1F8.06	fta5							SPBC2F12.11c	rep2			SPAC1F8.06			SPBP4H10.04	ppb1
SPBC16E9.14c	zrg17							SPAC30C2.02	mmd1			SPBC16E9.14c			SPAC23D3.09	arp42
SPAC29B12.03	spd1							SPCC1739.10	mug33			SPAC29B12.03			SPBC409.15	SPBC409.15
SPBC660.11	tcg1							SPCC553.08c	SPCC553.08c			SPBC660.11			SPCC4G3.14	mdj1
SPBC2A9.08c	sec22							SPBC21C3.02c	dep1			SPBC2A9.08c			SPCC736.08	cbf11
SPAC3H5.08c	SPAC3H5.08c							SPBC27.06c	mgr2			SPAC3H5.08c			SPBC13G1.08c	ash2
SPCC338.08	ctp1											SPCC338.08			SPBC428.06c	rxt2
SPAC20H4.07	rhp57											SPAC20H4.07			SPAC959.04c	SPAC959.04c
SPBC15C4.04c	SPBC15C4.04c											SPBC15C4.04c			SPAC227.07c	pab1
SPAC959.07	rps403											SPAC959.07			SPAC140.03	arb1
SPBC106.10	pka1											SPBC106.10			SPBC3D6.04c	mad1
SPCC1739.10	mug33											SPCC1739.10			SPAC806.05	SPAC806.05
SPAC23C11.04c	pnk1											SPAC23C11.04c			SPAC13G7.07	arb2
SPCC553.01c	SPCC553.01c											SPCC553.01c			SPBC354.03	swd3
SPAC6F6.01	cch1											SPAC6F6.01			SPCC663.12	cid12
SPBC725.10	SPBC725.10											SPBC725.10			SPAC1805.07c	dad2
SPBC2G2.10c	mug110											SPBC2G2.10c			SPAC3A11.13	SPAC3A11.13
SPAC1F12.09	gpi17											SPAC1F12.09			SPBC18H10.19	SPBC18H10.19
SPBC20F10.07	SPBC20F10.07											SPBC20F10.07			SPCC895.07	alp14
SPBC409.15	SPBC409.15											SPBC409.15			SPAC8C9.17c	spc34
SPAC3H8.05c	SPAC3H8.05c											SPAC3H8.05c			SPAC4D7.07c	SPAC4D7.07c
SPAPB1A11.01	SPAPB1A11.01											SPAPB1A11.01			SPBC354.07c	SPBC354.07c
SPCC1442.02	SPCC1442.02											SPCC1442.02			SPAC1071.04c	SPAC1071.04c
SPCC736.02	SPCC736.02											SPCC736.02			SPBC2F12.11c	rep2
SPCP31B10.05	tdp1											SPCP31B10.05			SPAC18G6.02c	chp1
SPBC1289.06c	SPBC1289.06c											SPBC1289.06c			SPAC4G9.13c	vps26
SPCC285.09c	cgs2											SPCC285.09c			SPBC8D2.17	SPBC8D2.17
SPAC1783.07c	pap1											SPAC1783.07c			SPAC30C2.02	mmd1
SPAC26H5.05	SPAC26H5.05											SPAC26H5.05			SPAC1782.09c	clp1
SPBC3B8.05	SPBC3B8.05											SPBC3B8.05			SPCC306.04c	set1
SPBC1685.06	cid11											SPBC1685.06			SPBC365.14c	SPBC365.14c
SPAC2G11.13	atg22											SPAC2G11.13			SPAC1805.04	nup132
SPCC1393.08	SPCC1393.08											SPCC1393.08			SPAC31A2.15c	dcc1
SPAC17H9.11	SPAC17H9.11											SPAC17H9.11			SPBC215.03c	csn1
SPAC1D4.03c	aut12											SPAC1D4.03c			SPCC594.05c	spf1
SPCC550.12	arp6											SPCC550.12			SPAC15E1.06	vps29
SPAC29B12.04	snz1											SPAC29B12.04
SPAC823.04	SPAC823.04											SPAC823.04
SPAC823.05c	tlg2											SPAC823.05c
SPBP8B7.28c	SPBP8B7.28c											SPBP8B7.28c
SPCC162.10	ppk33											SPCC162.10
SPBC8D2.03c	hhf2											SPBC8D2.03c
SPAC6B12.02c	mus7											SPAC6B12.02c
SPAC25A8.01c	fft3											SPAC25A8.01c
SPAC1A6.04c	plb1											SPAC1A6.04c
SPAC19G12.08	SPAC19G12.08											SPAC19G12.08
SPCC1620.11	nup97											SPCC1620.11
SPCC18.06c	caf1											SPCC18.06c
SPBC1921.04c	SPBC1921.04c											SPBC1921.04c
SPCC1494.08c	SPCC1494.08c											SPCC1494.08c
SPCP1E11.05c	SPCP1E11.05c											SPCP1E11.05c
SPCC757.09c	rnc1											SPCC757.09c
SPCC1322.03	SPCC1322.03											SPCC1322.03
SPBC8E4.05c	SPBC8E4.05c											SPBC8E4.05c
SPBC365.11	SPBC365.11											SPBC365.11
SPBC725.09c	hob3											SPBC725.09c
SPBC1773.11c	mug89											SPBC1773.11c
SPAC30D11.04c	nup124											SPAC30D11.04c
SPBC16G5.06	SPBC16G5.06											SPBC16G5.06
SPBC27.02c	ask1											SPBC27.02c
SPAC19A8.11c	SPAC19A8.11c											SPAC19A8.11c
SPCC162.11c	SPCC162.11c											SPCC162.11c
SPCC417.02	dad5											SPCC417.02
SPCC126.15c	sec65											SPCC126.15c
SPCC330.03c	SPCC330.03c											SPCC330.03c
SPAC1399.02	SPAC1399.02											SPAC1399.02
SPAC1610.03c	crp79											SPAC1610.03c
SPAC56F8.02	SPAC56F8.02											SPAC56F8.02
SPCC1442.04c	SPCC1442.04c											SPCC1442.04c
SPBC428.06c	rxt2											SPBC428.06c
SPCC584.11c	SPCC584.11c											SPCC584.11c
SPAC1782.05	SPAC1782.05											SPAC1782.05
SPAC1952.05	gcn5											SPAC1952.05
SPCC1739.15	wtf21											SPCC1739.15
SPAC3G6.11	SPAC3G6.11											SPAC3G6.11
SPBC3B9.11c	ctf1											SPBC3B9.11c
SPCC4B3.08	SPCC4B3.08											SPCC4B3.08
SPAC17H9.10c	ddb1											SPAC17H9.10c
SPAC1093.01	SPAC1093.01											SPAC1093.01
SPAC343.12	rds1											SPAC343.12
SPBC1703.12	ubp9											SPBC1703.12
												SPCC18B5.11c
												SPBC2G2.13c
												SPBC2G2.01c
												SPAC11E3.08c
												SPAC18G6.10
												SPBC947.08c
												SPAC11G7.02
												SPBC1703.14c
												SPCC4G3.11
												SPAC2F7.10
												SPAC30C2.07
												SPBC31F10.13c
												SPBC17A3.10
												SPAC9G1.05
												SPBC342.05
												SPBC3E7.08c
												SPBC649.03
												SPBC1734.06
												SPAC3G6.06c
												SPBC2D10.13
												SPAC11E3.04c
												SPAC15A10.03c
												SPBC1D7.04
												SPAC13G6.01c
												SPAC8E11.02c
												SPAC12B10.12c
												SPBC215.03c
												SPBC29A3.14c
												SPBC2D10.12
												SPAC24H6.03
												SPAC1805.04
												SPBC14C8.17c
												SPBC20F10.05
												SPAC2G11.06
												SPBC2F12.11c
												SPAC30C2.02
												SPCC553.08c
												SPBC21C3.02c
												SPBC27.06c

## Sheet: S.pombe vs S.cerevisiae
S.pombe Cr(VI) sensitive list (68)					Jin et al. EC50 (only cluster VI) - GIF 2(219)				Common with S.pombe Cr(VI) Screen		Johnson et al., GI > 50% in 100uM CrO3 (207)
S pombe Gene ID	gene name		S. cerevisiae ortholog		CLUSTER	GENE NAME	Chromium (900uM)- GIF SCORE				GENENAME	Common with S.pombe Cr(VI) Screen
SPAC23E2.01	fep1				I	BEM1	3.40121		VPH2		AAH1	APL5
SPAC14C4.13	rad17		RAD24		I	SLM5	7.37684		VPS20		ACA1	MRC1
SPAC1952.07	rad1		RAD17		I	URE2	64.7128		VAM7		AEP2	PTP3
SPAC20G4.04c	hus1		MEC3		I	CYC8	204.678		VPS28		AFT1	UBP6
SPAC31A2.11c	cuf1		HAA1/CUP2/MAC1		I	VPS45	13.6121		RTT109		AGE2	VPS28
SPBC1105.10	rav1		RAV1		I	MRPL27	9.65578				AGX1
SPBC16H5.13	SPBC16H5.13				I	ADH1	9.51217				AIM29
SPBC3H7.12	rav2		RAV2		I	IRA2	18.734				ALG9
SPCC757.10	vph2		VPH2		I	TUP1	18.2342				APL5
SPAC1486.01	SPAC1486.01		SOD2		I	BCY1	11.9104				ASC1
SPAC105.01c	kha1		KHA1		I	YML095C.A	24.6058				ATG11
SPBC354.03	swd3		SWD3		I	YDJ1	3.78989				BCK1
SPCC126.04c	sgf73		SGF73		II	MNN10	5.68485				BDF2
SPBC365.14c	uge1		GAL10		II	SAC6	5.60168				BEM4
SPCC285.09c	cgs2		PDE1		II	ERG4	5.31468				BIL1
SPCC794.11c	SPCC794.11c		ENT3		II	ARC18	6.20375				BIM1
SPAC694.06c	mrc1		MRC1		II	END3	4.26198				BLM10
SPAC23H3.06	apl6		APL6		II	OCH1	5.74593				BUB1
SPCC16C4.20c	SPCC16C4.20c				II	NCS2	8.1403				BUD31
SPBC1703.12	ubp9		UBP9/UBP13		II	VPS64	6.91888				BUL1
SPAC4D7.06c	met8		MET8		II	SPF1	5.3231				CBR1
SPCC18B5.11c	cds1		RAD53		II	VPS9	5.38874				CCR4
SPBC14C8.03	fma2		MAP2		II	SNF7	3.89311				CHZ1
SPAC26H5.07c	SPAC26H5.07c		PTM1/YHL017W		II	GUP1	4.76007				CIR2
SPAC10F6.08c	nht1		NHP10		II	BNI1	6.10378				CLB2
SPAC19G12.11	coq9		COQ9		II	PUF3	6.74063				CLB5
SPAC26F1.10c	pyp1		PTP2/PTP3		II	CYS3	4.55146				COG8
SPAC144.06	apl5		APL5		II	YNL140C	3.91649				CSM1
SPBC660.10	SPBC660.10		MEF2		II	SHP1	5.15974				CTL1
SPAC24C9.05c	mug70				II	TPM1	2.78576				CTS1
SPAC13A11.04c	ubp8		UBP8		II	RVS161	3.81856				DEG1
SPBC215.14c	vps20		VPS20		II	SIN4	4.24594				DID2
SPAC8E11.02c	rad24		BMH1/BMH2		II	YPK1	3.58895				DID4
SPCC1739.06c	SPCC1739.06c		MET1		II	SHE4	2.80793				DOA4
SPBC342.05	crb2		RAD9		III	TPD3	4.16648				DPB3
SPBPJ4664.01	dps1		COQ1		III	SLT2	3.0847				DRS2
SPAC9G1.07	SPAC9G1.07				III	SNF5	2.46044				DYN3
SPCC594.06c	vsl1		VAM7		III	FYV8	2.21156				EFM2
SPBC651.11c	apm3		APM3		III	GSH2	2.01499				ELM1
SPBC29A3.14c	trt1		EST2		III	BCK1	2.26696				ELO2
SPAC17H9.08	SPAC17H9.08		LEU5		III	YER014C.A	2.8148				ELP4
SPBC106.10	pka1		TPK1/TPK2/TPK3		III	BUD32	2.74709				ELP6
SPAC1B3.07c	vps28		VPS28		III	PRP18	2.56001				ESC1
SPAC4G9.11c	cmb1		IXR1		III	SEC22	2.69904				FAR7
SPAC19A8.05c	sst4		VPS27		III	YDL045W.A	2.74256				FCY2
SPAC22F8.02c	pvg5				III	HEM14	2.51756				FET3
SPCC338.08	ctp1		SAE2		III	CBC2	2.25346				FET5
SPAC6G9.08	ubp6		UBP6		IV	ANP1	2.5939				FIR1
SPCC622.12c	gdh1		GDH1/GHD3		IV	HOM6	2.21295				FIT2
SPBC29A10.07	pom152		POM152		IV	IMP2'	2.58721				FIT3
SPBC609.02	ptn1		TEP1		IV	CYS4	2.46503				FKH2
SPAC9E9.08	rad26		LCD1		IV	MOT2	2.52902				FMP32
SPBC106.17c	cys2		MET2		IV	TRP5	2.65832				FPS1
SPBC215.03c	csn1				IV	MDM20	2.86714				FYV10
SPBC28F2.10c	ngg1		NGG1		IV	MUP1	2.80724				GAS1
SPAC664.02c	arp8		ARP8		IV	SAM1	3.12269				GCR2
SPAC17A2.09c	csx1		NGR1/NAM8		IV	BUD16	3.17599				GDS1
SPBC342.06c	rtt109		RTT109		IV	VRP1	3.00931				GET4
SPCC162.05	coq3		COQ3		IV	YDL151C	3.22276				GPA2
SPBC2G5.06c	hmt2				IV	RVS167	3.88458				GPM2
SPBC660.11	tcg1		RNP1		IV	SLA1	3.70454				GYL1
SPAC664.07c	rad9		DDC1		IV	BEM4	3.55742				HAC1
SPCC1442.04c	SPCC1442.04c		RMR1		IV	TPS1	4.22501				HBS1
SPBC36.04	cys11		YGR012W		IV	YLR358C	3.30044				HCM1
SPAC17H9.10c	ddb1				IV	MSD1	3.14914				HUR1
SPBC56F2.11	met6		MET2		IV	RMD11	3.50744				HVG1
SPAC21E11.03c	pcr1				IV	NPR2	3.06489				ICL1
SPBC2D10.13	est1		EST1		IV	RPS7A	3.02957				IKI3
					IV	SOD1	3.62449				IMP1
					IV	YML096W	3.10725				IRC4
					IV	SNF8	3.3103				ISC1
					IV	YEL045C	3.34848				JID1
					IV	GLY1	3.5313				KAR9
					IV	SIT4	2.9574				LDB19
					IV	PCP1	2.60985				LEO1
					IV	NOT5	2.86938				LTE1
					IV	HEX3	2.95437				MDM31
					IV	YML010C.B	2.82466				MED1
					IV	PRO1	3.20304				MEI4
					IV	CCS1	2.88137				MMS1
					IV	ATP15	2.64047				MRC1
					IV	VPS3	3.0103				MRPL24
					IV	SEC66	2.7184				MRPL33
					IV	YLR338W	2.85949				MTF1
					IV	VPS60	2.81522				MTG1
					IV	SWI4	2.15609				NAB6
					IV	MMM1	2.58056				NCS2
					IV	VID21	2.26076				NPC2
					IV	SNF1	3.14239				NUP133
					IV	MSW1	2.20563				NUR1
					IV	TOP3	2.18391				PAT1
					IV	ACO1	2.03001				PAU5
					IV	MTF2	2.00193				PEP12
					IV	MSF1	2.09927				PEP3
					IV	STO1	2.10308				PER1
					IV	MRPL28	2.35733				PEX19
					IV	GCN1	2.05082				PFK1
					IV	YGR102C	2.00178				PFK2
					IV	CBS1	2.35251				PHO86
					IV	DIA2	2.078				PKR1
					IV	STP22	2.32792				PMR1
					IV	VPS36	2.14314				PMT5
					IV	RPL1B	2.24132				POP2
					IV	IES6	2.43943				PTP3
					IV	ARO7	2.40287				PYK2
					IV	GIN4	2.33629				RAD18
					IV	RML2	2.0891				RAD27
					IV	YGL007W	2.21126				RAD50
					IV	SKY1	2.17577				RAD51
					IV	RNR4	2.16671				RAD52
					IV	HPR5	2.13845				RAD54
					IV	UBP3	2.23226				RAD59
					IV	STP1	2.46375				RAS2
					IV	YMR073C	2.22436				REV1
					IV	NAB6	2.21182				RIM13
					IV	VAM7	2.23902				RPL15B
					IV	RPL27A	2.17339				RPL20A
					IV	YPR123C	2.18813				RPL34A
					IV	SSQ1	2.23232				RPL42B
					IV	YLR235C	2.17558				RPS17A
					IV	YBR163W	2.07789				RPS24A
					IV	MRPL20	2.07791				RPS27B
					IV	YNL184C	2.10051				RRM3
					IV	ERV14	2.3106				RTT107
					IV	RPL13B	2.3546				RXT3
					IV	VPS25	2.2936				SAM3
					IV	VPS20	2.37229				SAP30
					IV	VAM6	2.35472				SBH2
					IV	MET31	2.41048				SEC22
					IV	ATP17	2.30102				SEM1
					IV	RPS6A	2.24028				SER3
					IV	VPS28	2.26815				SGS1
					IV	CTK1	2.15428				SKI2
					IV	GAL11					SKI3
					IV	YOR305W					SKY1
					IV	RTS1					SLM3
					IV	YBR285W					SLT2
					IV	YDL173W					SLY41
					IV	MRPL38					SLZ1
					IV	MRPL40					SMI1
					IV	RPS24A					SNF1
					IV	SKI8					SNF7
					IV	MDS3					SNF8
					IV	PDB1					SNU66
					IV	QCR8					SPT21
					IV	RTG1					SRB5
					IV	CUP9					SRB8
					IV	YGL109W					SRS2
					IV	TIP41					STB5
					IV	SUR1					STP22
					IV	CTF4					THI21
					IV	HPR1					THI3
					IV	VAM3					TOM7
					IV	VPS41					TPP1
					IV	MRPS35					TUS1
					IV	TPS2					UBP11
					IV	CIN4					UBP3
					IV	YBR281C					UBP6
					IV	YJL022W					URE2
					IV	RPL12A					VAM6
					IV	YPL102C					VMA3
					IV	RSM25					VPH1
					IV	RMD9					VPS1
					IV	MSY1					VPS16
					IV	RSM19					VPS25
					IV	MRPS16					VPS28
					IV	ISM1					VPS29
					IV	MSM1					VPS33
					IV	INP53					VPS36
					IV	YOR200W					VPS4
					IV	COX17					VPS41
					IV	GOS1					VPS53
					IV	FZO1					VPS54
					IV	YGR150C					VPS8
					IV	SUV3					VTA1
					IV	MSE1					VTC1
					IV	YPL137C					XRN1
					IV	YPL183C					YAT2
					IV	COQ5					YBR277C
					IV	RAD50					YCR087C-A
					V	VMA9					YCR087W
					V	VMA22					YDL050C
					V	VPH2					YDL068W
					V	VMA2					YDR048C
					V	PPA1					YDR442W
					V	CUP5					YEN1
					V	VMA8					YER034W
					V	VMA6					YER084W
					V	YOR331C					YER087C-A
					V	PKR1					YFH7
					V	YNL296W					YFL006W
					V	CSF1					YFL015C
					V	VMA7					YFL032W
					V	VMA21					YFL040W
					V	YHR039C.B					YFL043C
					V	VMA13					YHL005C
					V	AKR1					YHM2
					V	VPS34					YIM1
					V	CCR4					YIM2
					V	PEP3					YLR312C-B
					V	PEP12					YLR374C
					V	PEP7					YML002W
					V	MON1					YPR059C
					V	CNB1					YPR123C
					V	PTC1					YPR150W
					V	RCS1					YPR174C
					V	VPS33					ZRG8
					V	VMA4
					V	VMA5
					V	VPS16
					V	RRN10
					V	VID22
					V	POP2
					V	PHO86
					V	THP1
					V	KAR9
					V	RTT109
					V	PFK2
					V	MNN9

## Sheet: Bar-Seq Screen
Uptag	Dntag	Gene name	gene	0427_K2Cr2O7-10uM	1026s2_K2Cr2O7-10uM	annotation
GAGGCGGCGATTTGCTGGTG	GACGACCCCCGCCTACATGC	SPAC23E2.01	fep1	0.908647	0.743706	iron-sensing transcription factor Fep1
TCGGCAGGGGGGGTTATTGT	TTCTGGCTTGTACGGGGCGG	SPAC14C4.13	rad17	0.877235	0.944882	RFC related checkpoint protein Rad17
CGTAGCGTCACAGAGCAGCA	TGGACCGAGCTCGTCATGAC	SPAC20G4.04c	hus1	0.831	0.611824	checkpoint clamp complex protein Hus1
CCCCCTATTGCCTCCCGAAG	CCCACATATGCCCCCCAGAG	SPAC1952.07	rad1	0.807118	0.735	checkpoint clamp complex protein Rad1
GTCCCGCCCAACCCCTGTGT	ACGACCGGACGCATTCAACC	SPBC1105.10	rav1	0.787235	0.422471	RAVE complex subunit Rav1
CGGATGCAGCCGGCGTTTAC	TGGGCCAATGCAGATCACGT	SPAC1F8.01	ght3	0.670529	-0.0130588	hexose transporter Ght3
CCGGATCGATTGGCTTGGAA	GCACCCTCCCCCGCCACTAC	SPBC16H5.13	SPBC16H5.13	0.611824	0.446588	WD repeat protein, human WDR7 ortholog
ACGGGGGGTTATTTGCGATG	GTCCGTCGCCCATCAGTCCC	SPAC1486.01	SPAC1486.01	0.527176	0.353118	manganese superoxide dismutase (predicted)
AAAAACGGGGCAGTGTGTTT	GCCGCGTAAACATCATGGGG	SPAC31A2.11c	cuf1	0.506471	0.619235	nutritional copper sensing transcription factor Cuf1
CAGCCGCCTTCTACCCGATG	GATGGATTGGGCAGGAGGGC	SPAC664.07c	rad9	0.501176	0.0831765	checkpoint clamp complex protein Rad9
TTGAAGAGGGGGCAGGGTGT	TAGGATGGGCGAGGCGGAGC	SPCC757.10	vph2	0.487941	0.453294	endoplasmic reticulum membrane protein involved in assembly of the V-ATPase (predicted)
TTGTACAGCCGACGTAACGG		SPBC354.03	swd3	0.486353	0.315824	WD repeat protein Swd3
GCTCGACACACGGGGCCTTC	GAAAGGCGGACATCAAGCGG	SPBC3H7.12	rav2	0.471	0.482765	RAVE complex subunit Rav2
GAGCCCCCAATTCCGCAGGC		SPBC365.14c	uge1	0.440176	0.301235	UDP-glucose 4-epimerase Uge1
TCAGGGGCAGTGGTGTGCTG	ACCCGCCTCTTCGGTTCCTC	SPCC16C4.20c	SPCC16C4.20c	0.432176	0.267118	Ino80 complex subunit (predicted)
CTGGTGGTGAGTGGGCGAGG		SPAC105.01c	kha1	0.415765	0.349765	potassium ion/proton antiporter Kha1 (predicted)
TGGAACCCTACGACCCCGAA	CGCAGGCCGGTGTCATCATA	SPAC26H5.07c	SPAC26H5.07c	0.399882	0.262176	seven transmembrane receptor protein (predicted)
GCGTTTTGAGGGCTTGCTGG	CAGGCAGAACGAAGCGAGCA	SPCC126.04c	sgf73	0.398706	0.343706	SAGA complex subunit Sgf73
	TCCCTCTTATCGCGTCCGCT	SPAC1F8.03c	str3	0.397824	-0.0387059	siderophore-iron transporter Str3
AGCAATGAAAGGGCGGTGGT	ACATTCCCACCACGCCTCCA	SPBC106.17c	cys2	0.397353	0.172529	homoserine O-acetyltransferase (predicted)
TTGGAGGGGCACTGAGGGGC	GGGGCGATGGGGATAGTTCA	SPAC26F1.10c	pyp1	0.396529	0.247353	tyrosine phosphatase Pyp1
ACCCAGACGAGCACCACCGG	CTCCACAGCCGCCCAACCAC	SPAC694.06c	mrc1	0.379059	0.306059	mediator of replication checkpoint 1
TAATGTAGCGCACCCGAGCG	TGTAACTAGACCGCGCGGGA	SPBC30D10.03c	SPBC30D10.03c	0.369294	0.120059	IMP 5'-nucleotidase (predicted)
TCCGAAAATGAGGGCACCGT	GTGAACGGCGAACATGGGGT	SPBC14C8.03	fma2	0.366706	0.273294	methionine aminopeptidase Fma2 (predicted)
CAACCCCCACCCCCATCCAT	CCCTTGGCGGATGCGAGAAA	SPBC215.03c	csn1	0.364706	0.172882	COP9/signalosome complex subunit Csn1
GTCCACAAACGCCCCAACGA	TTACCGAGGGGGGAGGAGGT	SPAC4D7.06c	SPAC4D7.06c	0.364647	0.282	siroheme synthase (predicted)
ATCTTTCATGCACGGGGGGC	CTCATGGCGGGGGGGGGGGG	SPCC794.11c	SPCC794.11c	0.356882	0.320529	ENTH/VHS domain protein Ent3 (predicted)
GGGGCGTAGGGGCCTTCAAT	ACCGCCCCTCAGGCAATACG	SPCC1442.04c	SPCC1442.04c	0.354471	-0.0560588	meiotic recombination protein (predicted)
CGGGCTGGGTGATGGATGGA	CACGGGAGCAAGCAGGGAAA	SPBC36.04	cys11	0.354059	-0.0134706	cysteine synthase
TGCAACTGATCCCGGCCTCT	CTTGGGTGAATGGACGGGCA	SPAC23H3.06	apl6	0.348471	0.311941	AP-3 adaptor complex subunit Apl6 (predicted)
CGCCGGTTCGCTAGGAGGTT	CGGGCGATGGGAGGAGAGAC	SPCC594.06c	SPCC594.06c	0.338824	0.181882	vacuolar SNARE Vam7 (predicted)
	GAAACCCTCCGGCCATTGAA	SPBC887.13c	SPBC887.13c	0.332588	0.0705882	3-oxoacyl-[acyl-carrier-protein]-synthase condensing enzyme (predicted)
TCTACCGCTGCCCGTCTCGT	CACCGACAAGGCGACCAACA	SPAC10F6.08c	nht1	0.328941	0.275471	Ino80 complex HMG box protein Nht1
TGGCAAGTGGAGGCGAGAGA;CGGCAAGTGGAGGCGAGAGA	TCCCTGTCTCGCCTACGCCT	SPBC2G5.06c	hmt2	0.317412	0.0903529	sulfide-quinone oxidoreductase
	GCTCGATTTGCCCCTACCGG	SPAC19G12.11	coq9	0.312765	0.273941	ubiquinone biosynthesis protein Coq9 (predicted)
GGCAAAGGTAAGTCCCCGGG	TGGGTTAGCTCGCTGGGGTG	SPCC285.09c	cgs2	0.307235	0.398765	cAMP-specific phosphodiesterase Cgs2
ATCGTGGGGGGACAGGGATT	GCCCCCTCAAACCCGTCCAT	SPCC162.10	ppk33	0.303294	0.0906471	serine/threonine protein kinase Ppk33 (predicted)
AGCCCGTTGCGAATCTCCGT	GTTAGTCTGCGGCGGGGCGT	SPAC16E8.05c	mde1	0.296588	0.0244118	sequence orphan
	CTCCACATGTCCTGCCCCGA	SPBC1703.12	ubp9	0.295824	0.335176	ubiquitin C-terminal hydrolase Ubp9
CGCCAAGACCACCAAGCTCC	CAATCCACGTACCGCAGCCC	SPAC17H9.10c	ddb1	0.295588	-0.00329412	damaged DNA binding protein Ddb1
TGAGGCGCGGTTCCAAAATT	CCGGACCTTTGCACACCCCT	SPAC4A8.10	SPAC4A8.10	0.293059	0.00605882	lipase (predicted)
TCCAACTGACCTTCCCCCCT	GTCCCTCCCAACCCGCTTTC	SPCC18B5.11c	cds1	0.286588	0.313471	replication checkpoint kinase Cds1
GCCCCCTCTCGATAGCCGTT	TGGCGATCTTCCACTGGCGG	SPAC8E11.02c	rad24	0.286353	0.230118	14-3-3 protein Rad24
CCGGATGGACTGGATGGCAA	GTTCAGGAGGCTGGCGAGGA	SPCC162.05	coq3	0.285471	0.0984706	hexaprenyldihydroxybenzoate methyltransferase Coq3
GGGTATCGCGCAGGGCTTCT	CCATCCCGGGCCTAAAATCA	SPBC3B9.11c	ctf1	0.285294	0.000941176	mRNA cleavage and polyadenylation specificity factor complex subunit Ctf1
GCAGCCCCCCAAACCTATCC	GCATTGGGGCATTCTCGGGT	SPAC1B1.04c	SPAC1B1.04c	0.283353	0.156059	poly(A)-specific ribonuclease complex subunit Pan3 (predicted)
	TGGCGGAGGCAAGACAGGAA	SPAC589.04	SPAC589.04	0.282529	0.0373529	metaxin 1 (predicted)
TAGGTCTCGGTGGGGTCGCG	GGAGGGCGCGCAGTGAACAG	SPAC589.12	SPAC589.12	0.281529	0.0344706	glycosylceramide biosynthesis protein (predicted)
CTCGGTGTCGCGTCTTGGGG	CATGGACGCGCGCTAAAATC	SPAC19E9.02	fin1	0.273647	-0.0152353	serine/threonine protein kinase, NIMA related Fin1
TTATAAGCGACGGCCGAGCA	CGCGTTGGGAGATCTTTGGG	SPBC31E1.02c	pmr1	0.269647	0.00523529	P-type ATPase, calcium transporting Pmr1
TTTTCTACCGGCCCCCAACG	TTATCTACGGCTGGGCGGGG	SPBC29A3.14c	trt1	0.268765	0.199	telomerase reverse transcriptase 1 protein Trt1
CACCGATTTGACGCGGAGAA	AGTCCGTAGTGCGGCCGAAC	SPBC25B2.10	SPBC25B2.10	0.268059	0.0745294	Usp (universal stress protein) family protein
GCCCAGCCCCGTCCTACAAC	TCCCCCGCCCAACCAAGTAT	SPBC56F2.11	met6	0.266059	0.0698235	homoserine O-acetyltransferase Met6
	CACGGGGGTTGCGGTACGAT	SPBC215.14c	vps20	0.265647	0.255412	ESCRT III complex subunit Vps20
GTACGTTGCGGGCTTGCTGA	GAGGCACACCGGGAAGGACA	SPBC660.10	SPBC660.10	0.264706	0.299353	mitochondrial translation elongation factor G (predicted)
GGTCGCCTGAGGTGGGTCTC		SPAC1142.01	SPAC1142.01	0.264353	0.0598824	DUF654 family protein
GTGTCCAACCGCCCAGCCAG;GTGTCCAACCGCCAGCCAGC	AAGGACCGCGGATAGGGGAC	SPBC28F2.10c	ngg1	0.260294	0.169353	SAGA complex subunit Ngg1
TGAGATCGGCAACGCGTGTT	CCTTTCATGACCCGCTCGGA	SPAC23D3.09	arp42	0.260294	0.0945882	SWI/SNF and RSC complex subunit Arp42
ACCGTTGTTCTGGGGCTGGG	AGGCGGGGACTGAAAGGGCT	SPAC4G9.11c	cmb1	0.258412	0.181941	cytosine-mismatch binding protein 1
TGGGTGTTGCGGCTAGGAGG	GTGCTGTGCGGGTTTAGGCG	SPAC144.06	apl5	0.257941	0.374941	AP-3 adaptor complex subunit Apl5 (predicted)
CCGTGGTGCTTGTAGTCGCG	GGGCACTCGGCTATCGGAAA	SPAC21E11.03c	pcr1	0.257882	0.0645882	transcription factor Pcr1
AAGGGCGGCTGTGTACGTGG	ACCTGTTAGCTGCCCACCCG	SPBC342.05	crb2	0.256176	0.249941	DNA repair protein Rad9 homolog, Rhp9
GTAGCGGGGGTAGGGGCTCT	TCCGACCACATCCCTCACGC	SPBC354.15	fap1	0.254588	0.0116471	L-pipecolate oxidase
AGAGATAGGCGGCACGCTGC	GCACGCCCGATAGGGGAAAG	SPAC664.02c	arp8	0.253294	0.167882	actin-like protein, Ino80 complex subunit Arp8
	CGAGGGGGGGTTGGAATCAT	SPAC1805.14	SPAC1805.14	0.251765	0.0402941	sequence orphan
GCGTCGGGAGGGGAAAGGGT	CAGTAACGCGAGCCACCAGT	SPAC24C9.05c	mug70	0.249882	0.308529	conserved protein Mug20
AGTCCTAACCCTCCGCGCCC	CCACCGCCTCTTCAGTCACG	SPAC9G1.07	SPAC9G1.07	0.246118	0.241059	sequence orphan
TCGACACCAGGCCACGCTAA	GGGACGCTGGCAATTGGTGG	SPCC364.06	nap1	0.243353	-0.00505882	nucleosome assembly protein Nap1
ATACCATCCGGCGACCCCCA		SPAC30D11.01c	SPAC30D11.01c	0.241706	0.0903529	alpha-glucosidase (predicted)
CGTTATTGGCATGCCCGTCC	GATGCTTCTTCCTCCGCGGT	SPAC5H10.12c	SPAC5H10.12c	0.240882	-0.0534706	acetylglucosaminyltransferase (predicted)
GCAAATAGCAAAGCGCACCC	CCCGGGAGTAGCTTGGAGGC	SPBC32H8.07	git5	0.240176	0.0827647	heterotrimeric G protein beta subunit Git5
TCCGAAGCACCACGCAATCC	TCTACGGGGCAGGGGTGTGT	SPBC6B1.06c	ubp14	0.239882	0.108412	ubiquitin C-terminal hydrolase Ubp14
AGCGAGGGTGAGAGGGTGGG	ACCGAGCCACTGATTCCGCA	SPAC1F7.08	fio1	0.237	0.147	iron transport multicopper oxidase Fio1
GGGCGTTGGTTGCAGAATGA	TGATGGAAGTGATGGCGCGG	SPAC1687.12c	coq4	0.236	0.104529	ubiquinone biosynthesis protein Coq4 (predicted)
CAACATAAAAGCCCCCCGCT	ACCGTCCTCGTCTCGCCCAT	SPAC19G12.03	cda1	0.234471	0.165176	chitin deacetylase Cda1
TCGCGCGGCATTGATTTTTG	CTGATCAAAGCTCGCCACGG	SPBC660.11	tcg1	0.234	0.101059	single-stranded telomeric binding protein Tgc1
TGTACCCGCCTCTCCGTCCG	TTGATACCCGCGCCTTGGAA	SPCC1753.02c	git3	0.233647	-0.0387059	G-protein coupled receptor Git3
TGGGGCGAATGAGACAATGG	ACCGCTACCGCACTTCCCTG	SPAC5H10.13c	gmh2	0.233059	0.130176	alpha-1,2-galactosyltransferase Gmh2 (predicted)
AAGATGGGCTGTACGAGGGC	ACAACCAAAGGCGAGACCGG	SPCC1919.12c	SPCC1919.12c	0.231	-0.00547059	aminopeptidase (predicted)
CCGTACACTTTAGCCACGCA	GACTCACGGCGAGCACATCC	SPCC1739.06c	SPCC1739.06c	0.230529	0.286118	uroporphyrin methyltransferase (predicted)
ACTGAACGTTTGGCGCGACC	GCTGTGCGTTTTGCTGGTGT	SPAC18B11.04	ncs1	0.228706	-0.0487059	related to neuronal calcium sensor Ncs1
CCCGTTCCCTCCACCTGCAT	CACGCGGGCACAAAGTTACG	SPAC22F8.02c	pvg5	0.227412	0.182882	PvGal biosynthesis protein Pvg5
ACGGGGCCTATCAGCTGTGC	TGCCGTTGCAGTATGCTGGG	SPAC2F7.10	akr1	0.226824	0.0292941	palmitoyltransferase Akr1 (predicted)
GGGGTAAGACAGGCGGGGTT	TGTCCCGCCTGTCTGCCCTT	SPBC106.10	pka1	0.226706	0.247471	cAMP-dependent protein kinase catalytic subunit Pka1
GCAGAGCCGGGGGAAACAAG	GGACTGGACCTTGCGGGGAT	SPBC2F12.11c	rep2	0.225353	0.140529	transcriptional activator, MBF subunit Rep2
ACCGTCGTTGCGCCACTCTG	GAATGACGTAGCGGCCTGCG	SPBPJ4664.01	dps1	0.224647	0.291824	decaprenyl diphosphate synthase subunit Dps1
CGAGTGCGCGTGAGTTGCTG	CGGGGCATCTTCACGGCAAT	SPAC13A11.04c	ubp8	0.224588	0.394	SAGA complex ubiquitin C-terminal hydrolase Ubp8
CTGACCCGCTTGTTACCGCC	TTAAAGTCACCCGGCCAGCG	SPAC26A3.02	myh1	0.223588	0.123941	adenine DNA glycosylase Myh1
CCGCATCTAAGCCCCCATTC	CGCGCGGAAGATTAGGAACT	SPBC609.04	caf5	0.22	0.154882	spermine family transmembrane transporter Caf5
CCCATGCCGCCCTTAACAGA	CCGCCCCATGTGCTCCTAGT	SPAC1B3.05	not3	0.218824	-0.0273529	CCR4-Not complex subunit Not3/5 (predicted)
CCTCCCCGGCAAATCTCAGC	TAGGGCAGGCAATGGGAACC	SPBC651.11c	apm3	0.218353	0.279294	AP-3 adaptor complex subunit Apm3 (predicted)
CGGAGGCGTTAGGGCGTGTC	CGCCTCTTTCCCCGTGACCG;CGCCTCTTTCTCCGTGACCG	SPCC736.04c	gma12	0.216118	0.168176	alpha-1,2-galactosyltransferase Gma12
GCCACCCGTAAGTTGCCCCA	CGCTGTCCTCGGTTCGTCTG	SPBC18E5.04	rpl1001	0.215118	-0.0526471	60S ribosomal protein L10
GGCTCTGGCTGCCGTGTTCT	ACGATCACTTGAGGGGCCGG	SPAC17C9.07	alg8	0.215059	-0.0680588	glucosyltransferase Alg8 (predicted)
ACGGGTCGCCGCTCTTGTAG	TGCGCGGAAGAGCGATTTGA	SPBC29A10.01	ccr1	0.214647	0.108706	NADPH-cytochrome p450 reductase
GGCGGCCTCGGTGGATCTGT	ATCAATCGGGCTTCCAACGG	SPCC1672.06c	asp1	0.212941	0.0398824	inositol hexakisphosphate kinase/inositol pyrophosphate synthase (predicted)
CATTTTGTCGGCGGGAGCGT	CGCCCCACACAAAACCCAAT	SPAC17H9.08	SPAC17H9.08	0.212588	0.290529	mitochondrial coenzyme A transporter (predicted)
TTGAGAAAGGCCGAGGGAGT		SPAC23H3.13c	gpa2	0.212353	-0.0627059	heterotrimeric G protein alpha-2 subunit Gpa2
TGCGGGAATTGGATGGTGGT		SPBC2D10.13	est1	0.211353	0.0841765	telomerase regulator Est1
TGGCTGAGTGACGCGGATGA	GTCCTTGTCCCTTCCCCGCT	SPAC4F10.18	nup37	0.211353	0.154235	WD repeat protein, nucleoporin Nup37 (predicted)
GGATTTGCTGGCGGGGGTAG	GAATGAGCGGGGTAGGGGCG	SPCC162.11c	SPCC162.11c	0.209118	0.0369412	uridine kinase/uracil phosphoribosyltransferase (predicted)
CCCCGTATGGGTTGGCCTTG	CTCCATCGGGGGGGGGTACT	SPAC1B3.07c	vps28	0.205765	0.253059	ESCRT I complex subunit Vps28
CCGGGCTGAGCAAACAAACG	GGGAGAAGGCGGATGGGTCA	SPBPB2B2.02	mug180	0.203765	-0.0101765	esterase/lipase (predicted)
CTTCCTTCGTGTTGGGGCGT		SPAC823.05c	tlg2	0.202941	-0.0246471	SNARE Tlg2 (predicted)
TTGTAGCAGCCGTACTCCGG		SPBC106.11c	plg7	0.201353	0.013	phospholipase A2, PAF family homolog
CCCGGAAACCCGTCGTCACT	CTCCTGTGCCCGCGTTGATT	SPBC725.10	SPBC725.10	0.200647	-0.0831176	tspO homolog/ peripheral benzodiazepine receptor homolog, involved in the transport cytoplas/mitochondrial of haem (predicted)
CGGCCTCAACCAGTCATCCC	GGTGCTCTCCGTGCTTCCGC	SPCC338.16	pof3	0.198118	-0.00735294	F-box protein Pof3
GCATTGGATACCCGGCGCTC	GGTGAACAAGGGCGCAACGA	SPBC19G7.10c	SPBC19G7.10c	0.197647	0.00764706	topoisomerase II-associated deadenylation-dependent mRNA-decapping factor (predicted)
	ACAGCTTTCTCGCCAGCCAC	SPAC23C11.04c	pnk1	0.195118	0.123647	DNA kinase/phosphatase Pnk1
TCGAGGAGGGAGCAAACCAA	TTGTGCAACGGGAATGCTCC	SPBC21.05c	ral2	0.194824	0.132294	Ras1-Scd pathway protein Ral2
GTACTTCCCCTCATCGCCCG	GTCGGGAGGGGCTGCTATCA;GTCGGGGGGGGGTGGTTTTA	SPAC19B12.12c	yip11	0.194294	0.0288824	SMN family protein Yip11
	CCCCCCGTCCTCGCATTTTT	SPAC6G9.08	ubp6	0.193941	0.199471	ubiquitin C-terminal hydrolase Ubp6
TTCTTCGGCTCGCGGTCTGG	GGGGAGCCTGAAGCACAACG	SPBC2A9.08c	sec22	0.193176	0.0267059	SNARE Sec22 (predicted)
GTTAGCCTGGAGCGGGCGAT	CTGCCCAGCACGCGCACTTA	SPBP4H10.18c	SPBP4H10.18c	0.191353	-0.107941	sequence orphan
TGAGCTTTTGTGGCCGCGAG	TCACCTGCCGTCGCTCAAAC	SPAC1610.03c	crp79	0.189824	0.104882	poly(A) binding protein Crp79
CGCAAACGTAGGCGGGATGT	CGCAAACGGCGAGGGGTCTA	SPCC338.08	ctp1	0.189647	0.232235	CtIP-related endonuclease
	CGAAACCCACTGCCCGACCT	SPBC1198.09	ubc16	0.189176	0.123471	ubiquitin conjugating enzyme Ubc16 (predicted)
	TCCCCGTTGTCGTCCTTTAA	SPBC29A10.07	pom152	0.188235	0.194941	nucleoporin Pom152
CATCATTCATGGGGTTGCGG	CTTAACCCCAACCCCAGGGC	SPCC285.16c	msh6	0.188059	0.0679412	MutS protein homolog
TCCGCACCCGCCTCTACACC	CAACCTCTTCTTGCCCCGCC	SPAC3A11.07	SPAC3A11.07	0.187706	0.142706	NADH dehydrogenase (predicted)
ATGAATGGGACGCGGAGGGG	TTTGGAGGACTTTGGGCGGG	SPAC11G7.02	pub1	0.183353	-0.003	HECT-type ubiquitin-protein ligase E3 Pub1
GGCGCTAGGGGGCTTTTGGT	ATGTATGGGCGGCGGAGGAA	SPBC1105.14	rsv2	0.178706	0.0264118	transcription factor Rsv2
CAAAGGGGATGGGGGTGCTG	CCACACCATAGCGCCATCCA	SPAC19A8.05c	sst4	0.177941	0.267529	sorting receptor for ubiquitinated membrane proteins, ESCRT 0 complex subunit Sst4
CCTGGCTCGTAAAGGCGTCC	GCCTGTTAGGGCACCGATGC	SPBC36.07	iki3	0.175882	-0.0581765	elongator subunit Iki3 (predicted)
AGGAGGGATGACCAGGCGGA	GCGGTTCCCCATTCCTTGAG	SPBC342.06c	rtt109	0.175824	0.178118	RTT109 family histone lysine acetyltransferase
GGAGGCGGGTATTCGGAGAA	CTCCCACACCCGCACCGATT	SPBC27B12.06	gpi13	0.173294	0.0162353	pig-O (predicted)
TAGGGTGAGGGCGCATCCGA		SPCC622.12c	gdh1	0.171471	0.208059	NADP-specific glutamate dehydrogenase Gdh1 (predicted)
TCAACCGGCATCCACCTCGC	TAACGCGATCGAGGCCAATG	SPCC24B10.22	pog1	0.171294	-0.0257647	mitochondrial DNA polymerase
ATCTTCATTCGGCGCGGCTC	GTTTTGGGTCTGTGCGGGCT	SPBC30B4.04c	sol1	0.169529	0.116235	SWI/SNF complex subunit Sol1
	GGTGTACACGGGGTTGGCGG	SPBC609.02	ptn1	0.169	0.203706	phosphatidylinositol-3,4,5-trisphosphate3-phosphatasePtn1
ACACCGCCTGATGCCCTTGG	CGACGGTTTGGATTGGCGGA	SPCC306.04c	set1	0.168882	-0.106235	histone lysine methyltransferase Set1
CCACAGCCCAGCCCAAACAG	GCCTATTCCGCGTCCCAACC	SPCC576.01c	SPCC576.01c	0.167412	0.0136471	sulfonate dioxygenase (predicted)
ACCTTCCGCCCTTCCCTGGT	GGGACTTGGGGGATATGGTG	SPAC22E12.05c	rer1	0.167294	-0.0449412	Rer1 family protein (predicted)
CGTTTTGCTCCTTCCCCGCC	CCGTCTTCGCCTCGCCAGTC	SPBC336.14c	ppk26	0.166882	0.0679412	serine/threonine protein kinase, PAN complex subunit, Ppk26
GCGGGGAGCTTATGTTGGCG	CTGACTTGCCCCACCGCGAT	SPBC2G2.15c	mrm2	0.166765	0.0213529	mitochondrial 2' O-ribose methyltransferase Mrm2 (predicted)
ATGCTGGGGGTCGGGTGTTT	TTCCCGGCCCAATGCGTTAT	SPAC15A10.03c	rad54	0.166353	-0.0729412	Rad54 homolog Rhp54
CGACACCGGACCCCCTCAGA	TGCTTTGACCTGCCTCGCTG	SPAC24B11.10c	cfh3	0.164824	0.0785882	chitin synthase regulatory factor-like Cfh3 (predicted)
ATCGTGTGGGGTTCCTGAGG	TCTCCTATCCGCCTGCTCGC	SPBC1778.05c	SPBC1778.05c	0.164471	0.259	sequence orphan
GCCAGACCTTTCCCGACCCC	TAGGCGGAAAGTGCGGTTGG	SPAC3H8.05c	mms1	0.164471	0.121824	E3 ubiquitin ligase complex subunit Mms1 (predicted)
AGCATTTAGCACCACGCGCG	GTTCATTCACAGCCCGCGCC	SPBC11C11.01	SPBC11C11.01	0.163706	0.0236471	U2-associated protein (predicted)
GTCGTGCCGTTGCGTGGTAG	AGCCCCTTTCTGCACTCCCT	SPBC19G7.09	ulp1	0.161059	0.099	SUMO deconjugating enzyme Ulp1
ACGGGGCCATAGCGGAAATT	TGCTACGTCGCTCTGGCCCT	SPBC1921.06c	pvg3	0.160588	-0.00435294	galactosylxylosylprotein 3-beta-galactosyltransferase Pvg1 (predicted)
ATGCCCCGCCAAATCAGCCT	CCCTTCGCACTCCTCCCAGT	SPBC16H5.12c	SPBC16H5.12c	0.157706	0.00452941	conserved fungal protein
TCAAGAATGCCCCCCGAAAG	CACACCCGTCCAAGGCTCAA	SPAC11H11.01	sst6	0.157235	0.191471	ESCRT I complex subunit Vps23
GCGGGCTTTGTTTGGCTGGA	ACCTCCGGCGCCAACCTATT	SPAC959.07	rps403	0.155118	-0.00605882	40S ribosomal protein S4 (predicted)
AAAGGGCTCAAGGGGGGATA	TTCACAGTCCCCTCCCCCAC	SPCC1739.01	SPCC1739.01	0.152647	0.0659412	zf-CCCH type zinc finger protein
AATCCTTCGGCGCGTCTTCG		SPAC13G6.10c	asl1	0.147118	-0.00652941	cell wall protein Asl1, predicted O-glucosyl hydrolase
TCATCGACGCCCGTATCGAC		SPAC1952.05	gcn5	0.147059	0.0776471	SAGA complex histone acetyltransferase catalytic subunit Gcn5
AAAGTGTCCCACAGCCTCCA	ACCGAGGAAGCGGAGGGGTA	SPAC11E3.08c	nse6	0.146588	0.0995294	Smc5-6 complex non-SMC subunit Nse6
AGTATCAAGGACCCCGCCCC	CGGAAACAGGTGCAGGACGG	SPAC20H4.03c	tfs1	0.146	-0.00523529	transcription elongation factor TFIIS
ACCTCGCGGCCCCTTACTCC	TGAGCATACAAAACGCGCGC	SPCC1494.10	adn3	0.145765	-0.0182941	transcription factor (predicted)
ACCCCAGCCTCGAATAGCCA;CCCCAGCCTCGAATAGCCAT	TACCCTGCCCGCTCTGCCAT	SPCC1393.05	ers1	0.145588	0.0356471	RNA-silencing factor Ers1
	CCCCGTTCTTCGTGGTCGCT	SPCC24B10.21	tpi1	0.145471	0.0737647	triosephosphate isomerase
AGGCACCCGGTCATGTCGAC		SPBC4F6.06	kin1	0.145235	-0.042	microtubule affinity-regulating kinase Kin1
CAGACCTGCCCTGTCCCACG	CGCACTTCGGTCCGCTCCTC	SPAC19G12.09	SPAC19G12.09	0.145	0.0221765	NADH/NADPH dependent indole-3-acetaldehyde reductase AKR3C2
CTTCCCCCCCTCGTATGGCT	CTGGCTCGGGTGAAAGGGGA	SPCC320.03	SPCC320.03	0.143647	0.0557059	transcription factor (predicted)
CCTCATGACTAGCCCCCCGC	TGATCACCGGACGCACCCTG	SPAC1565.07c	SPAC1565.07c	0.143059	-0.0150588	TATA-binding protein (predicted)
TTTGCGAAGGAGCGTGGTGT		SPBC3B8.04c	SPBC3B8.04c	0.142471	0.170941	membrane transporter (predicted)
CCTTGGGGGCTCGGTGTCTC	ACTCTGTTCCACCGGCGCTT	SPAC13G7.06	met16	0.142353	0.0541765	phosphoadenosine phosphosulfate reductase
TTTTACACGCCCCGACACCC	CCCCGCGGCACGTAATGAAC	SPAC1071.02	mms19	0.142294	0.0181765	TFIIH regulator Mms19
TGGCGTTGGTGGAGATCTGG	CCCGCCGAGTTCCACCATAG	SPAC22E12.04	ccs1	0.142	0.228529	superoxide dismutase copper chaperone Ccs1
CCCTCCGCCTGCTGCCCTAA	GCAAGGCAAGGAACCCGAAC	SPAC1556.04c	cdd1	0.141059	-0.0626471	cytidine deaminase Ccd1 (predicted)
CGTCCGGATTTTGCGTCACA		SPAC1D4.09c	rtf2	0.140824	0.206294	replication termination factor Rtf2
ACCAACAGCAGTCGCCCCAC	CCTACCCCTGCAAACGCCCC	SPAC7D4.02c	sfp47	0.140765	0.0759412	Ubp4 interactor Sfp47
TGGGGTAATTGGGACGGGAC	GTCATGTCGGGCGGTGGCTC	SPAC8F11.10c	pvg1	0.139882	0.0142941	pyruvyltransferase Pvg1
AGGAGTTCATACGGGAGGCG;AGGAGTTCATACGGGGGGCG	ATAAGTGGGGAGCAGCGCGA	SPAC8C9.17c	spc34	0.139706	-0.0543529	DASH complex subunit Spc34
CAATCCCCCCCGTTTGCCAC	CGAACACCGTCCAAAAGCGA	SPBPB2B2.18	SPBPB2B2.18	0.139588	-0.0705294	sequence orphan
TTGTGGGCGAGAACTGGCGA	AAGCCCGTCGGACCCCCAAT	SPAC29A4.13	SPAC29A4.13	0.137529	0.0699412	urease accessory protein UreF (predicted)
GAATCGCTGCCTGGTACCTC	CTGCTTTTCCCTGCCCGCAT	SPCPJ732.02c	SPCPJ732.02c	0.137529	-0.116824	xylulose kinase (predicted)
ACTCCCGATCCCATCACACC	ACGGCTTGGTGGCGGAACTG	SPAC17G8.08c	SPAC17G8.08c	0.135824	0.268941	human TMEM165 homolog
TTATAGGACCGCGCCTGGCT	AACGATGTGGCCCGGGCATT	SPAC824.05	vps16	0.134235	0.0420588	HOPS complex subunit Vps16 (predicted)
CGATGGCGGGGTTAGATGGA	CAGCCCCCTAACCCAGCAAA	SPBC1685.01	pmp1	0.133294	0.0879412	dual-specificity MAP kinase phosphatase Pmp1
TTGCGAGGTAAAGCCGGGGA	GCCCCTACCAGTTCGGCCCT	SPBC342.01c	alg6	0.133294	-0.0438824	glucosyltransferase Alg6 (predicted)
CCACGCCCTTTGTTCCGCTC	CTCACACACTCAGCCCGCCA	SPAC9E9.14	vps24	0.133059	0.263118	ESCRT III complex subunit Vps24
	ACACGCCCATACCCCCTTCC	SPCC1322.16	phb2	0.132118	0.0148824	prohibitin Phb2 (predicted)
TCCCGACTACCTTCGCTCGC	AAACCCTCGCCCCTGATCGG	SPAC6G9.13c	bqt1	0.132059	-0.119471	bouquet formation protein Bqt1
GCCCGTCCATTTCCCACCTA	TGGGGTGGCCGTTCTCTTGA	SPBC685.07c	rpl2701	0.131824	0.0338824	60S ribosomal protein L27
GCAAGCAGCCCACGTCCGAT	CCCGGGCCTACGCCTTTACT	SPAC17A5.14	exo2	0.131294	-0.0989412	exonuclease II Exo2
CCCGTCTTTTGTGGGTCCGA	TGCGAAAGCCACAGGCATGA	SPAC6G10.12c	ace2	0.130824	-0.0677059	transcription factor Ace2
CAGGGTGGCCGGTAGGTGCA	GGGCTCTGTCATTGGGTGCC	SPAC6F6.01	cch1	0.130529	-0.126412	calcium channel Cch1
TTGCCCCCAGTTTTGACCCG	CGCGGCCCATGGTAGATTTT	SPAC13G7.03	upf3	0.129647	0.0490588	up-frameshift suppressor 3 family protein (predicted)
CGCCACCTCCAAGACCATTA		SPBC725.15	ura5	0.128647	0.0245882	orotate phosphoribosyltransferase Ura5
AGGCCCACCGCATGCTTACC	TTTCGACCGGCCCCTTGCTA	SPAC17A2.09c	csx1	0.128294	0.308235	RNA-binding protein Csx1
AACTAAGGGGCGGCGGGTAG	TGCTCACCCCCTATCGCCTT	SPAC30.03c	tsn1	0.127824	0.0122941	translin
GAACAGCATGAGCAGGGGCA	TGCCCCAGTACCCCCGCTTG	SPBC31F10.13c	hip1	0.127706	0.139647	hira protein, histone chaperone Hip1
AATCTGCTCTTGCGCGCCTG	CCCCTGTGGCCCGTGATGAC	SPBC947.08c	hip4	0.127059	0.143353	histone promoter control protein Hip4
GTTGGGGGTGCCTTTGGGAT	CCTGCCCGAATACCGCGATA	SPAC20G8.02	SPAC20G8.02	0.127	0.081	mitochondrial DDHD family phospholipase (predicted)
CAGCGAGAGCGAACCGAGCA	TCTGTGGGGCAGGGGTTGCT	SPAC14C4.01c	SPAC14C4.01c	0.126882	-0.0102353	DUF1770 family protein
GTTGACGTAGCGCCTTCCCA	TCACCGCCCAAATGCACCTT	SPBC1773.02c	SPBC1773.02c	0.126412	0.0553529	thioredoxin peroxidase (predicted)
GTTTTGCCGGGCTGGATCTC	CCACGCGGGGACTATGCAGT	SPAC22F8.11	plc1	0.126294	0.183706	phosphoinositide phospholipase C Plc1
TCTACCCGTACACCGTCGTC	TTCGCCGTTGCCCACCTTCT	SPAC25H1.07	emc1	0.125176	0.205235	ER membrane protein complex subunit Emc1 (predicted)
CCCGGGTTACGCTAGTTCTG	CCACTTCTTAGCCGCGCCTT	SPBC651.09c	SPBC651.09c	0.124588	0.0559412	RNA polymerase II associated Paf1 complex (predicted)
TGGTTAGGGAGGCCGCGTTT	CCCGGGAACATGCAAGAACC	SPAC869.03c	SPAC869.03c	0.123706	0.215353	urea transporter (predicted)
GTGGGGCTTGGCGCATTATT	TGGGCGAAGCAGGGGAAGTA	SPAC806.05	SPAC806.05	0.123471	0.0455882	mitochondrial ANC9 family protein
GCGAGAAGAATAGCGGCGGG	CCCTGATGTTCCACCGTCCC	SPAC1805.11c	rps2602	0.123412	0.019	40S ribosomal protein S26 (predicted)
ATTACTCCCTCTCGCCCGCA	CCGGGATATGGGTGCGTCTG	SPAC227.01c	erd1	0.123235	0.150765	Erd1 homolog (predicted)
GGGGCGGGGAAGGCAGTACA		SPCC613.03	SPCC613.03	0.122706	0.0275294	conserved fungal protein
AGTCCACCCCCAGATTTCCA	AAGCAGTGGTGCGGGGGTTA	SPAC869.11	cat1	0.122471	0.0154118	cationic amino acid transporter Cat1
ATCGTCGGTTGGTGCGTCCT	TGCGCTTGCGATGGGTTGTA	SPAPB1A10.12c	alo1	0.122294	-0.0422353	D-arabinono-1,4-lactone oxidase (predicted)
GGAGGCGGAGGACGGCATGT	GCTGCGCGCCTGGTTAATGC	SPBPB2B2.17c	SPBPB2B2.17c	0.121941	-0.0145882	S. pombe specific 5Tm protein family
ACAAGACCCGGACGAGCCAC	TGCTTACCCCGGCTCTCACC	SPAC23H3.05c	swd1	0.121941	-0.0545294	Set1C complex subunit Swd1
TTGTAGGGAGCAGTTCAGCC		SPAC1B3.10c	SPAC1B3.10c	0.121882	0.0217059	SEL1 repeat protein, unknown biological role
AGCGGACCTAGGGTGGAGCC	CGGGGGCCATGATTTTATCG	SPAC328.01c	SPAC328.01c	0.121412	0.154529	karyopherin (predicted)
GGACGGTTCTGGTGCGGGAG	GGCCCCGACCACGACTTGTA	SPAC20G8.08c	fft1	0.121412	-0.0282941	fun thirty related protein Fft1 (predicted)
CCGGATACGTGCCAAGCCCA		SPBC3H7.06c	pof9	0.120882	-0.102294	F-box protein Pof9
CTGATTGGTCCCGCAGAGCC	CAATCGGCAATTTAGGCGCT	SPAC4D7.05	sum1	0.120353	0.0656471	translation initiation factor eIF3i
TTGACGGCAACTTGTGGGGG	CCGGCGCCCAAACGTTCTCT	SPAC7D4.12c	SPAC7D4.12c	0.120353	-0.0494706	DUF1212 family protein
CTGCCCGCTCCCATCCCTAG	CCAACACTTCCCCGCAACCT	SPCC553.05c	SPCC553.05c	0.120118	0.145294	wtf element Wtf6
AGACGGCTGAGGGCAACTGG		SPBC17D11.02c	hrd1	0.119647	0.0379412	ubiquitin-protein ligase Hrd1, synviolin family
TTTGTGTCCGCGGTAGGCTG	GCGGGAGCGTGCGAACATTT	SPAP27G11.12	SPAP27G11.12	0.119588	0.0412353	human C17orf28 ortholog 1
ACCGGGATCACACGTAGGGG	CGCAACGCGCGCTCTCTATC	SPBC106.13	SPBC106.13	0.119353	-0.0360588	ubiquitin ligase complex subunit, involved in proteasome-dependent catabolite inactivation of FBPase (predicted)
GGGATTTGTGCGTGGATTGT	TCCACCCACCTGCCTCCAGA	SPAC26H5.05	mga2	0.119294	-0.0864706	IPT/TIG ankyrin repeat containing transcription regulator of fatty acid biosynthesis (predicted)
CCGTTTGGGGCTGGGTTGAG	GCGGGTTGCATGTGTAGGGG	SPBC21C3.02c	dep1	0.118941	0.0225882	Sds3-like family protein Dep1
GGCAGCTATCCGCGGGTTGG	GTCATGCCCCAAAGCTCCCC	SPAC1250.05	rpl3002	0.118765	0.0278235	60S ribosomal protein L30 (predicted)
CCTATGGTGCGGAATCTCGT	TCTGCCCCACTAAAGCCCGA	SPCC1450.16c	SPCC1450.16c	0.118706	0.161059	triacylglycerol lipase (predicted)
GTTTTTAGGCGGGGAGGCGG	GGAGGTCAGGGTTCGGCGGG	SPAC3G9.04	ssu72	0.118412	0.232	phosphoric ester hydrolase Ssu72 (predicted)
CGGGGTGAGGCAAGGCAGTA	TGGGGGTGAATTCGCGATGA	SPAC17A5.08	SPAC17A5.08	0.117294	-0.0248235	COPII-coated vesicle component Erp2/3/4 (predicted)
TCCGTACCCACCCCATGCTG;TAGGGGAGTCCGTCACGGGT	TCGTCCCGTGCCCCATATCA	SPCC1739.10	mug33	0.117235	0.154176	conserved fungal protein
TGATGCAGTGTTCTCCGGGG	GAGCTAGGTCACCGGCCCCT	SPBC1198.06c	SPBC1198.06c	0.117	0.213706	mannan endo-1,6-alpha-mannosidase (predicted)
CCACACCGGTCCCATTTACC	GGAGGTGGGGCGGACACGTA	SPAPB1E7.02c	mcl1	0.116471	0.0252941	DNA polymerase alpha accessory factor Mcl1
CCCCGTCCGCACATCAACAT	CAGTTGTTTGCGGGGCTCGT;AGTTGTTTGCGGGGCTCGTT	SPAC1F12.02c	SPAC1F12.02c	0.116294	0.0718235	translationally controlled tumor protein homolog (predicted)
TCAACCGGCATCCACCTTGC	GTTTGACGGGGCGGTATGCT	SPBC409.17c	SPBC409.17c	0.114706	0.104118	DUF1769 family protein
TGACGGAATAGGGCGAAGCG		SPBC337.03	SPBC337.03	0.114353	-0.0415882	RNA polymerase II transcription termination factor (predicted)
CGCCACTGTTCTCCTCGCAC		SPBC3E7.02c	hsp16	0.114294	0.0805882	heat shock protein Hsp16
TTACCGGTTGGGGTGCGATC	AGGTCCGTGGAGGCAAAAAC	SPAPB1A10.14	pof15	0.114059	0.0591765	F-box protein (predicted)
ATCTCCCTGAACGCCCTCCC	GGTCGTAAGGGGGTTTGGGG	SPBC23E6.08	sat1	0.113706	-0.0277647	Golgi membrane exchange factor subunit Sat1 (predicted)
GTCACGTGTTCTGCGGTTCC	CCACGCCTCCTAGCCCTCCA	SPBC19C7.09c	uve1	0.113471	0.0347647	endonuclease Uve1
CAGAGAACGACGGGGTGGCG	GCTGGGGGAACGGTAAACAT	SPCC188.02	par1	0.113176	0.00735294	protein phosphatase regulatory subunit Par1
GGGGCACAGCAATGGGAGAA	CAATTGCATCTCCGCCCAGA	SPCC736.08	cbf11	0.111824	-0.0784118	CBF1/Su(H)/LAG-1 family transcription factor Cbf11
CCACAAGCCGGGAAGGGAAC	TCATGGTGCTCGGTGCTGTG	SPAC9.08c	SPAC9.08c	0.110882	-0.0110588	steroid reductase (predicted)
GGGGGACGCCAACATCATCT	GAAAAAGACCCCTCCCCGGT	SPAC11E3.05	SPAC11E3.05	0.110588	0.0604706	ubiquitin-protein ligase E3, human WDR59 ortholog
GCCGCGCTGTAATCTGCTTG	CTCCCCCGGTCGTTTTTCGC	SPCC23B6.05c	ssb3	0.110294	0.111824	DNA replication factor A subunit Ssb3
CATTGGGTGGCGTATTCGGG	ACAGACCCCGAACGCGAAAC	SPBC2D10.18	abc1	0.110176		ABC1 kinase family ubiquinone biosynthesis protein Abc1/Coq8
TGCATGGCGAGTTGGTAGGC	AGCAACAACTCGCCCACCCA	SPAC1F12.04c	SPAC1F12.04c	0.11	0.0457647	conserved fungal protein
	GGTGAGGGGGCGGACAGAAC	SPAC186.05c	SPAC186.05c	0.109941	0.056	human TMEM165 homolog
CAACGAGCACCCCAACCCTC	ACCCCTAAAGCCCCGCCAAT	SPBC1289.10c	adn2	0.109529	0.0166471	transcription factor (predicted)
TTTCTGGGCAAGCGGGGTGT	TCGAAGAAGGGCGGAGGTCC	SPAC1002.06c	bqt2	0.109529	0.117706	bouquet formation protein Bqt2
CATTCAACGCGGAGGGGAGT	CCTCCGTCATCCAGCCCGTG	SPAC821.07c	moc3	0.109353	0.0323529	transcription factor Moc3
CATGATCCGTGTCCCCTGCG	ACTCCGGTCTGCCCCCCACT	SPBC1E8.02	SPBC1E8.02	0.109235	0.0254706	ubiquitin family protein (predicted)
CCGCAACACACCAGGCTCAC	GGGGTGAGGCAGGAGAGGCA	SPAC22F8.12c	shf1	0.109	0.00464706	small histone ubiquitination factor Shf1
GCATTGATCGGGAGGTTCGG	CCTCCCGAACCGAGACCATC	SPCC338.18	SPCC338.18	0.108412	0.0695294	sequence orphan
ACCCTGTCGCCCTCTATCCG	GCCGCGCGTCCCATACTTTA	SPAC6B12.02c	mus7	0.107765	0.0686471	DNA repair protein Mus7/Mms22
AAGAAAGGGAGCGCAGCCGG	ACGTGGGGAGGGATGGGAGG	SPCC31H12.05c	sds21	0.107529	0.00952941	serine/threonine protein phosphatase Sds21
AAGAAGGGGAGGCGAGCTGG	CAGGGCGCGGGGAGAAGTAT	SPBC354.01	gtp1	0.106353	0.027	GTP binding protein Gtp1 (predicted)
GGATGGGTCCGAATGGTGGT	CAAACCCACGCCATGGCTGA	SPAC1805.06c	hem2	0.106235	-0.0118824	porphobilinogen synthase Hem2 (predicted)
CGAGCAGAAGTTCCAGGCGG	GGTGGGGGCTCGGCTGGTTT	SPAC30D11.07	nth1	0.105941	0.106824	DNA endonuclease III
	TCGGGTCTGTGCTGGGAAAT	SPAC222.15	meu13	0.105882	0.092	Tat binding protein 1(TBP-1)-interacting protein (TBPIP) homolog (predicted)
CAATGGCGGGCATAGTAGGG	GGACGATTTCCCGATTGCGA	SPAC959.04c	omh6	0.105765	-0.308118	alpha-1,2-mannosyltransferase Omh6 (predicted)
CCCAGTCTCACCCGCGCTTT	TCACGGACGAGGCAACGACA	SPBP8B7.28c	stc1	0.105765	-0.00876471	LIM-like protein linking chromatin modification to RNAi, Stc1
GCGGGACTGAGGCAAAAAGG	GCAGCGGAAACCCCAACCAA	SPAC23G3.07c	snf30	0.105588	0.0618824	SWI/SNF complex subunit Snf30
CGTGTCTGGTTGCTTGCGGG	TTGCTGCGGAGTGGGTGTGT	SPCC4G3.05c	mus81	0.105529	0.00505882	Holliday junction resolvase subunit Mus81
GACTCACGCCCCGATTCGCT	GGCCCCCTTCGAAGCAAATC	SPBC8D2.17	SPBC8D2.17	0.105412	0.00352941	alpha-1,2-galactosyltransferase (predicted)
	AGCTCCCGGTCCCCTCATCC	SPAC25B8.04c	mss51	0.104882	-0.0185882	mitochondrial splicing suppressor Mss51 (predicted)
ACGCACAACCATCACCGCAG	ACGCTCCCTTGACACCCGCC	SPAC22A12.06c	SPAC22A12.06c	0.104765	0.0892353	serine hydrolase-like
GTTAGGGGGTGGCGTGGAGA	AACACCCCGCAAATCCACGC	SPAC29A4.14c	SPAC29A4.14c	0.104706	0.0507059	peroxin-3 peroxisome import protein (predicted)
GACCACGGCGCCATCATTTA	CTCCCCACATTCCGCACCCT	SPCP31B10.07	eft202	0.104529	-0.0987059	translation elongation factor 2 (EF-2) Eft2,B
ACCAGACCACCCACGCCAAC	TACCCCCAACTCGCCTTCGC	SPAC16C9.05	cph1	0.104176	0.0391176	Clr6 histone deacetylase associated PHD protein-1 Cph1
TTCGTTCAGCGGCCGTTAGG	TCTTCCACCGGGCGTCATCA	SPAC25G10.03	zip1	0.103176	0.155647	transcription factor Zip1
GCCTTTTTCAGCCCCTTGCC	GGGGGGTGTGCTTGCTTCAT	SPBC18H10.08c	ubp4	0.102294	0.0574118	ubiquitin C-terminal hydrolase Ubp4
CTCCTTCCCGGGCACCTCCA	ATTGTTCGCCGCTCATCGGA	SPAC1F3.05	SPAC1F3.05	0.102235	0.0584706	Golgi localized Arf binding gamma-adaptin ortholog (predicted)
GGCGATTTGTAGCGGGGGTG	TCTTCCCCAGGCGCCACTAT	SPACUNK4.12c	mug138	0.102235	0.187176	metallopeptidase (predicted)
TTTTGCTGATGGCGGGTTGG	GCGGTTTGCCTGTTCGGGAG	SPBPB10D8.06c	SPBPB10D8.06c	0.102118	-0.000941176	membrane transporter (predicted)
ACACCCCGCCCATCAAGAGC	GCCACAACGCCGACCAGATG	SPBC557.05	SPBC557.05	0.101529	-0.0255294	arrestin
TATTGGGAGCATGCGCGAGG	TGGCCCTACATCTCAGCCCC	SPCC825.03c	psy1	0.101353	0.0115294	SNARE Psy1
CGCTGTCCCCCTCGCTTCTT	CGACCTGGCCTTCCGCTAGC	SPCC663.11	saf1	0.100471	-0.0352941	splicing associated factor Saf1
GGGGTACCAAACGAGGGCGC	GCGCCCTGCAAATACGATCA	SPBPB2B2.19c	SPBPB2B2.19c	0.100118	-0.0424706	S. pombe specific 5Tm protein family
TCGCTTTCCCGGCTCCATAT	CGCTACTGCACGGCCCAAAA	SPAC56E4.06c	ggt2	0.099	0.0201765	gamma-glutamyltranspeptidase Ggt2
GCGCGCGGACATTCTAGGAG	AGCCACGCCCTCCGAAAAGA	SPAC1851.02	slc1	0.0985294	-0.0274118	1-acylglycerol-3-phosphate O-acyltransferase Slc1 (predicted)
TAGGCAACGTCCCAGCCCAA	CTGGTTGCGCAATGAGGCCT	SPAPB1A10.15	arv1	0.0985294	0.0901176	Arv1-like family protein Arv1 (predicted)
	TTTTGCGTAATCCCAGGGCC	SPBC902.02c	ctf18	0.0982353	0.0564706	RFC-like complex subunit Ctf18
CTTCAGTGGGGCGGGATGTT	CAACAAGGGGCCGCGAAGGT	SPAC19G12.13c	poz1	0.0981765	0.0588824	Pot1 associated protein Poz1
AACGGAGCGTGTCTGGTGGT	CCGATTTTAGCCACCCGCCC	SPCC553.08c	SPCC553.08c	0.0978824	-0.0928824	GTPase Ria1 (predicted)
ACCCCACTGCAAGAGCCCAA	TACCCCTGGCAACCGAACCC	SPBP4H10.16c	SPBP4H10.16c	0.0977647	0.0287647	phosphatase activator (predicted)
CGGGGAAAGCACGAGGAATG	CGCTTCCCGACTTTGCCATG	SPBC691.05c	SPBC691.05c	0.0977647	0.0904118	membrane transporter (predicted)
TCCTGCGGGTTCTTGATCGG	GGGCGCGGGTAGGTAAACAC	SPAC2F3.08	sut1	0.0976471	0.0328824	alpha-glucoside transporter Sut1
TCAACGGGGATGACCTGGGA	ATCGTTTACGCTACGCGCCG	SPAC56E4.03	SPAC56E4.03	0.0969412	0.0615294	aromatic aminotransferase (predicted)
TGTTTGCCTTGGGGTTCCGA	TGGGATAGCGTTAGGCCGGC	SPBC947.15c	SPBC947.15c	0.0969412	-0.0382941	mitochondrial NADH dehydrogenase (predicted)
GATAATGGGGGTTCGGCTGC	GCGGGATGGAAGTCGAAAGG	SPAC4D7.03	pop2	0.0968824	0.0794118	F-box/WD repeat protein Pop2
TAGTGCGAGGGAAACGGGGG	CTTTCGTACCTCACCCCGCT	SPAC31F12.01	zds1	0.0965882	0.00294118	zds family protein phosphatase type A regulator Zds1 (predicted)
TGCGGGCGTTGGACTCTTTT	TTGAGCATTGGGCGAACGAG	SPCC4G3.04c	coq5	0.0965294	-0.00611765	C-methytransferase (predicted)
CCCTCAGTTCCGCCAGTCCG	CGAGACCAACGCCCACCTTT	SPBC14F5.03c	kap123	0.0963529	0.156824	karyopherin Kap123
AGGGCTGCGGGTTTCTGTCG	GAGGCGCGGAAAAGTGGAAA	SPCC550.11	SPCC550.11	0.0959412	-0.00911765	karyopherin (predicted)
CGACAGCGACAGCACCCGAT	TTGCCTGTGCGCCCTCCATA	SPAC1F5.05c	SPAC1F5.05c	0.0954706	0.0538235	secretory vesice docking complex Mso1 (predicted)
CCTCTGGCCCTGAAATCCCC	TGTTCAACGCCCCCACGAAT	SPAPB24D3.07c	SPAPB24D3.07c	0.0953529	-0.0389412	sequence orphan
CGCCAACGCCAAGCCTAACT	CACACAAATTCCGGCCGCAT	SPAC30C2.08	SPAC30C2.08	0.0953529	0.201118	conserved fungal protein
AAGGGGATTGTGGCTGACGC		SPCC594.05c	spf1	0.0952353	-0.0636471	Set1C PHD Finger protein Spf1
TCCGGCGTCCACAGTTTGCT	CCTGCCGCACTCCATACACG	SPAC3H8.09c	nab3	0.0951765	-0.0458235	poly(A) binding protein Nab3 (predicted)
CCTGGGCGGGAGATGTTGGA	TACCGCCCTCTCCCATACAC	SPBC2F12.04	rpl1701	0.095	0.0287059	60S ribosomal protein L17
AAGACGGAGGCATCAGGGGC		SPCC126.15c	sec65	0.0942941	0.0166471	signal recognition particle subunit Sec65 (predicted)
TTTTCCCGGGCCCCTTCGTA;TTTTCCCGGCCCCTTCGTAC	TTCAAGACAAATCCGCCCGC	SPCC663.12	cid12	0.0941176	-0.137294	poly(A) polymerase Cid12
CCACCGGTCTCCTATCCCCC	CGGCGATACGGTGGGAATTT	SPAC343.07	mug28	0.0940588	0.0402353	RNA-binding protein Mug28
TGGTCTTCTCCGGCCCTCCC	GTACCCACGAAGTCCCCAGC	SPAC22F3.06c	lon1	0.0934706	-0.0671176	Lon protease homolog Lon1 (predicted)
CCCCAAGATGCACTCCCGAA		SPAC3G6.01	hrp3	0.0934706	0.0300588	ATP-dependent DNA helicase Hrp3
AGCGTGAGGCGGTTCGGTTA	CCCAATCGCCCAGCCCTTTT	SPAC5H10.05c	SPAC5H10.05c	0.0934706	0.00664706	FAD binding oxidoreductase (predicted)
CGCGCAAACCTGAAACCCTG	GACGTCGGCGGGGGTAACAA	SPAC17G6.05c	SPAC17G6.05c	0.0932353	0.0794118	Rhophilin-2 homolog (predicted)
TCCCCCGCTCGATTAAGGCC		SPBC1683.06c	SPBC1683.06c	0.0931765	0.0778235	uridine ribohydrolase (predicted)
CAAACCTGCCCGCGATACCA	CAACGAACACACCGGGCAAA	SPAC1782.05	SPAC1782.05	0.0931765	0.023	phosphotyrosyl phosphatase activator homolog (predicted)
CCTCAACCGACTCCCCGAAT	CACGTGACAAGGCCCCAGCT	SPAC2F7.08c	snf5	0.0931176	0.0331176	SWI/SNF complex subunit Snf5
ACCCAAAAACAGGCCCGGAC	GGCGCCGGTGCCAAAAATAG	SPAC6F6.02c	pof5	0.0925882	-0.0192941	F-box protein Pof5
AGGGGCCCACGGCTAACGTT	GCCCGTCTCAAAGCGCACAC	SPBC428.12c	SPBC428.12c	0.0918824	0.168353	RNA-binding protein
GACTGACCGACGATGGGCCC	ACTTACTCCCCCCGCTGGCG	SPBC28F2.07	sfr1	0.0918235	-0.0674118	Swi five-dependent recombination repair protein Sfr1
GGGGGTCCAAGGCAGATCAA	GGCCGGCTTTGTGGTGTGGT	SPCC594.04c	SPCC594.04c	0.0914118	-0.0594706	steroid oxidoreductase superfamily protein (predicted)
TGGAAGGGATCGAGGCGGAA	CTCTTTTTTCCCGCGTGCCT	SPAC18G6.12c	SPAC18G6.12c	0.0912941	-0.0219412	hypothetical protein
CACGAAGCCACCCCATACCG	GCACCCCGAGCAACAGGATT	SPAC19A8.11c	SPAC19A8.11c	0.0911176	-0.0517647	recombination protein Irc6 (predicted)
GGTGTTGGGTCGGTTTTCGG	TTCCATTGGCGTACCCTCCG	SPCC18.06c	caf1	0.0908824		CCR4-Not complex CAF1 family ribonuclease subunit Caf1
AACAAGATGCCAGCCGCGAC	TCTGGTAGCTGGGGCTGGGA	SPAC26A3.09c	rga2	0.0908824	-0.0338235	Rho-type GTPase activating protein Rga2 (predicted)
TCACCCCACGAGCCCATCTT		SPBC4B4.06	vps25	0.0907059	0.109294	ESCRT II complex subunit Vps25
CAAAGGCCCAAATGATCCCG	TCGAGGTGGGGCGTACAGGT	SPAC22H10.03c	kap114	0.0904706	0.0392353	karyopherin Kap14
GGGGGTCAAGGGTCGGTACA	TTGCCCATGTTACGCCTCCC	SPAC30.02c	SPAC30.02c	0.0904118	-0.139529	elongator complex associated protein Kti2 (predicted)
CTGGTCTGTGCCCCCTCCCA	TGGGGCCATGACTGTGGGAG	SPAC17A2.14	SPAC17A2.14	0.0903529	0.149412	CorA family magnesium ion transporter
ATGGAGGGGGGGATCGTTCA	TATTGTAGCACGGCGCGGGT	SPAP8A3.13c	SPAP8A3.13c	0.0901176	0.0415294	Vid24 family protein (predicted)
GGGCGGCCTTCTCTGGTAGC	GAGAGTTGGTCGGAACCGGC	SPCC306.02c	SPCC306.02c	0.0898824	0.0167059	Rab GTPase binding involved in ER to Golgi vesicle transport (predicted)
ATCGAGGCGGAGGAGGGTGA		SPAC57A7.08	pzh1	0.0895294	0.144294	serine/threonine protein phosphatase Pzh1
GGGGCGGGGGAGAGGACTTA	TTTCTGGGCGTTCGGTTTGC	SPAC22F3.09c	res2	0.0894706	0.0167647	MBF transcription factor complex subunit Res2
ACCCCCGACCGGCTTAACCA	CAAACCCTTTCATTGGGCGC	SPAC1250.04c	atl1	0.0893529	0.0275294	alkyltransferase-like protein Atl1
GCCCACTCCCCTGCCTACCC	CGACGCGCGAGCCAAAAGAT	SPAC24B11.06c	sty1	0.089	-0.154941	MAP kinase Sty1
GTCGGGAGCAGAGTCTTTGG	GGGGGTTTCGGATTGTGCGT	SPCC1919.01	ppk34	0.0885294	-0.134294	serine/threonine protein kinase Ppk34
CCCTAGCGCGATTAGCCCCG	GCCCGTCTTGCCTAGCCAGT	SPCC18.17c	SPCC18.17c	0.0881765	0.0291765	26S proteasome non-ATPase regulatory subunit (predicted)
AAGATGCAGGATGGGGCGCC		SPBC2D10.05	exg3	0.0881176	0.0654706	glucan 1,3-beta-glucosidase Exg3
CGGAAAAGGGATGGGGTTGG	CGGCTGGGTAAAGGGCAGGA	SPBC1539.07c	SPBC1539.07c	0.0880588	0.0497647	glutathione-dependent formaldehyde dehydrogenase (predicted)
CGCAGGGGTGTGTGGAGGTC	CACGTCTACTCACCCCCCCG	SPBC342.03	gas4	0.0876471	-0.0142941	sporulation specific 1,3-beta-glucanosyltransferase Gas4
GCCGCCCTATCAAACCCTGC	TCACAATCGAGTTCCGCACT	SPAC13G7.07	arb2	0.0875294	0.0164118	argonaute binding protein 2
TTCCTGTCTCCGCGGGTTTG	ATCTCCCATGTACCCGCCCA	SPCC417.02	dad5	0.0874706	-0.0110588	DASH complex subunit Dad5
CACACTCAATACCGGGGGCC	CCCATCCGCAAGAACAGCTG	SPCC126.02c	pku70	0.0871176	-0.0398824	Ku domain protein Pku70
TTTATCGGACAGACGGGGGC	CCACGCCCGCATCGATATCC	SPAC2G11.06	vps4	0.0870588	0.240118	AAA family ATPase Vps4 (predicted)
CGGCGTGGGTCGGTTAGGTG	CGAACCTCCGTCACCCCCTC	SPCC1393.08	SPCC1393.08	0.087	0.0565882	transcription factor, zf-GATA type (predicted)
TGCCAACAAATACCCGAGCC	AGCACGAGCCGCAAGGGATT	SPBC1683.10c	pcl1	0.0869412	0.0297647	ferrous iron transporter Pcl1
CCCTGTACTCGCGCACTTGG	GATGTCTGCGAGGCGACGGG	SPAC22H10.02	SPAC22H10.02	0.0866471	-0.00523529	conserved fungal protein
TCTGCAGCTTGACCGGGGAG	GGCGTGGGTGGGCGAAGATA	SPAC16C9.06c	upf1	0.0864706	-0.111588	ATP-dependent RNA helicase Upf1
CAGACCCAAACTGCGCAGAA	ACGGGGCTGGGGTTATGCTG	SPAC15A10.10	mde6	0.0861176	0.00552941	Muskelin homolog (predicted)
ACCTCTGTCCCCCCACGCAA	GCCGTCCAAAGCTGTGCCAG	SPBC14C8.11c	SPBC14C8.11c	0.086	0.0777059	sequence orphan
TAGTATCCCCCCACCGCCAT	GCCCCCGCATTAGCCCACTT	SPBC530.05	SPBC530.05	0.0859412	0.0588824	transcription factor (predicted)
TACATCGCCCCTTGGCCCAC	CCAGGGAGCGTGAGCGGAAC	SPAC23C11.14	zhf1	0.0858824	0.00517647	zinc ion transporter Zhf1
ATCTGTTTACCCCGCGTGGG	ACAGCGCGGGACATTCTCAA	SPAC1F12.09	gpi17	0.0857647	-0.0255294	pig-S (predicted)
CCTGAGCCCTTGAGCCCCCT	TCGCAAAGCCATCACCGACC	SPBC1773.08c	omh4	0.0856471	-0.0132941	alpha-1,2-mannosyltransferase Omh4 (predicted)
AAACGCCCCTGCCTGCCTTC	CTTGCCTGCTCCACTTGCCC	SPAC17C9.13c	cut8	0.0854118	-0.0770588	tethering factor for nuclear proteasome Cut8
GTTATGCGAGGGTGGGCTTT	GATTGTGCCGCATGAGGTCG	SPAC30.04c	abc4	0.0854118	0.0648824	glutathione S-conjugate-exporting ATPase Abc4
GGTGCGGATTCGTGGAGGGT	GCGCATCCTCTACCTCCCGA	SPBC839.03c	SPBC839.03c	0.0854118	0.0680588	neddylation protein Dcn1 (predicted)
CCCTATCCTATCCCGCCCGG	TAACACCGCCCTTCCCGCCT	SPBC19F8.02	SPBC19F8.02	0.0852941	0.0341176	nuclear distribution protein NUDC homolog
GGCGCGGACTAAGCGTGTCA	GGGTGACGCCTTACGCGGAT	SPBC16E9.17c	rem1	0.0848824	-0.0686471	meiosis-specific cyclin Rem1
TGCAGTGGCGGATGGAGCTA		SPAC14C4.09	agn1	0.0846471	-0.00970588	glucan endo-1,3-alpha-glucosidase Agn1
TTAGGGGCTTGGGGCTGTCG	CGCCACCGACCCCTGTCAAC	SPAC1805.07c	dad2	0.0845882	0.0278235	DASH complex subunit Dad2
GCCTTTCCTGCGTGCCTGAC	GAAATCCTAAGCGCGCCCCA	SPAC23D3.04c	gpd2	0.0844118	-0.0204706	glycerol-3-phosphate dehydrogenase Gpd2
CTCTTTCGCAGCTACGGGGC	TCACACGCACCTACCCGCGC	SPCC584.11c	SPCC584.11c	0.0844118	0.175941	Svf1 family protein Svf1
GAAGGGAAAGCACAGACCGC	TGTCGCTCTTTCCGGCTCCC	SPBP8B7.16c	dbp2	0.0844118	0.119059	ATP-dependent RNA helicase Dbp2
TAGGGGGAGGAGGCGGATTT	CCTGCACCGCTAATCCCCCT	SPBC2G2.13c	SPBC2G2.13c	0.0844118	0.195647	deoxycytidylate deaminase (predicted)
TGCCGTTAACGTCCCCCCAT	AACTTCCAGGCACGACCCGC	SPAC23H4.09	cdb4	0.0841176	0.0199412	curved DNA-binding protein Cdb4, peptidase family
	CCGGCAACCCCAAAACCACT	SPBC428.11	SPBC428.11	0.0838235	-0.0572353	homocysteine synthase Met17
GAGAACGGGGGGCACGAATA	CGCCTCCCCAGATTGCTACC	SPBC29A3.13	pdp1	0.0834706	-0.0711176	PWWP domain protein Pdp1
AGCCTTTAGTCGTGGCGCGG	ATGCTCGCGTCCGATTGTGG	SPAC26F1.14c	aif1	0.0834118	0.00517647	apoptosis-inducing factor homolog Aif1 (predicted)
TTACTGGGAGGGGCACTGGG	AGGGATGCAGGGCGACGAAC	SPCC191.10	SPCC191.10	0.0831176	0.0148235	sequence orphan
GAAATCGCGGCGGAGAAGAC	CCGCGTGTTGAGGCTCGCTA	SPBC409.16c	SPBC409.16c	0.0831176	0.129647	recombination protein Saw1 (predicted)
AATAGGGCGGGGGTGGGAAA		SPAPB2B4.06	SPAPB2B4.06	0.0825882	0.00682353	conserved fungal protein
CGCACGCAATAGAGCAACGG	TAGGGCGAGAACGAGCTGGG	SPBC16A3.18	cip1	0.0821176	0.00570588	RNA-binding protein Cip1
GCGGGCGATAGGGCGAAGTT	GGTCGCTTCATCCCTCGTGC	SPAC56F8.06c	alg10	0.0815294	-0.0179412	dolichyl-phosphate-glucose-glycolipid alpha-glucosyltransferase Alg10 (predicted)
AGGCTGCGCGCGAATAACCA	CTGGACGGCTGGCGGCTATT	SPAP11E10.02c	mam3	0.0812941	-0.002	cell agglutination protein Mam3
CATCGCCAACTCCCCCCAAA		SPAC31A2.15c	dcc1	0.0812941	-0.0591176	Ctf18 RFC-like complex subunit Dcc1
ACGCCTTTTCTCATCCGGGG	CAACCCGACGCCTGCCAAGT	SPBC32F12.12c	SPBC32F12.12c	0.0812941	-0.00176471	Golgi membrane protein involved in vesicle-medated transport (predicted)
CCGACCGCGCAGCATAGACT		SPCC737.06c	SPCC737.06c	0.0807059	-0.000235294	glutamate-cysteine ligase regulatory subunit (predicted)
GTTTTCGGGTGGCATGGAGC	ATCCGAGCCCACAAACCACA	SPBC26H8.09c	snf59	0.0805882	0.117765	SWI/SNF complex subunit Snf59
TAAATGTCGAAAGCGCCGGG	CCTATTTCGGTACTTCGGGC	SPBC530.08	SPBC530.08	0.0805294	0.123529	membrane-tethered transcription factor (predicted)
TGTGCGGATTACCGTTCGGG	ATAACCTCCGCCCGCAATAA	SPAC17H9.03c	rdl1	0.0804118	0.0384118	RAD51D-like protein 1
TCACGTAGCATGGGGGAGCC		SPBC3H7.13	SPBC3H7.13	0.0802353	0.023	FHA domain protein Far10 (predicted)
CAGCCGGCAGCGATATTTGG	TGGGCTTTCACGGGGTTCTT	SPBP22H7.05c	SPBP22H7.05c	0.08	0.117647	ATPase with bromodomain protein (predicted)
AAAGCTGGGGATTGGCGGGT	GAGGTCCCCCCGCAATGTCC	SPAC27E2.07	pvg2	0.0797059	0.0541765	galactose residue biosynthesis protein Pvg2
TTTGCGATGCGATGTCGGGA		SPAC1071.12c	stp1	0.0791765	-0.0397647	dual specificity phosphatase Stp1
ATTACCCGGGCACGCCCGAC	GGGGGCATGGCAAGAAAGGG	SPAPB1A11.01	mfc1	0.0791176	-0.102118	membrane transporter (predicted)
GGTGCAAACGGAAAGCTGGG	CGTTGTTCCCCACTCCCCGA	SPAC186.08c	SPAC186.08c	0.0791176	0.00258823	L-lactate dehydrogenase (predicted)
AGCGCCACACCATTCACCAC	TTGTTCTTCGCCCCGCTGTC	SPAC8C9.12c	SPAC8C9.12c	0.0787647	-0.00488235	mitochondrial iron ion transporter (predicted)
CTTTTGACGGCCTTGCGATG	GGAAGGTCCCGATCGCAGCT	SPBC11B10.05c	rsp1	0.0778824	0.0838235	random septum position protein Rsp1
	GGGCGAACGGACTGAATGGC	SPAC12B10.07	acp1	0.0776471	-0.0931765	F-actin capping protein alpha subunit
CTCGATTACAGCCGTGCCCC	CATTTCGTCAGTGGCGGCGT	SPBC19C7.10	bqt4	0.0775882	0.0391765	bouquet formation protein Bqt4
AACTGGGCGCGCTGATGGTC	GCTATACCACACGCGCGGAG	SPBC1685.11	rlp1	0.0775882	0.0211765	RecA family ATPase Rlp1
GAACTCTCCGCCACGCCTTG	CGTCCCGCCTGCCTCTTTTT	SPBC23G7.14	SPBC23G7.14	0.0773529	0.0877059	sequence orphan
CGTGGGTAGGAAGGTCGGCG	CTCTGACCCCATCTCCCGCA	SPBC17A3.10	pas4	0.0772941	-0.00964706	peroxisomal ubiquitin-protein ligase E3 (predicted)
TTCCAAGGTAGGGGGGGCTG	GTTAAGCCCAGCGACCGACC	SPCC188.07	ccq1	0.0772353	0.0466471	telomere maintenance protein Ccq1
CGACAAACAACCCCCCCGAT	TCGTACACTCCTCCCCGCGT	SPCC285.17	spp27	0.0768235	-0.0692941	RNA polymerase I upstream activation factor complex subunit Spp27
ACGGTTGGGGGGTCCATCAT	CTCTGTGGGCTGTGGAGCGA	SPAC1834.03c	hhf1	0.0767059	-0.0750588	histone H4 h4.1
ACGCCTTCTACCCGTGCCCT	AACCCGCCCTTCGTTCACCT	SPAC13F5.04c	SPAC13F5.04c	0.0764706	0.101235	Vps20 associated proten Vts1 (predicted)
TCAAAGTCCGGCCCCAAACA	ACTGCTCGTCCATCGCCTGC	SPAC22H12.04c	rps102	0.0760588	-0.0470588	40S ribosomal protein S3a (predicted)
TGTACCCGGCGCCTGCAAAT	TCCGGCGATGGGTCAGAAGG	SPAC1834.05	alg9	0.076	-0.0592353	mannosyltransferase complex subunit Alg9 (predicted)
ATATCAGCTCATCCCGCGCG	GTCTGCTGCCTGTTTTCCCC	SPBC27.06c	mgr2	0.0758235	-0.02	mitochondrial membrane protein Mgr2 (predicted)
GCGGAAGGCAGCGGTCTAAG		SPBC1734.12c	alg12	0.0751765	-0.0297059	dolichyl pyrophosphate Man7GlcNAc2 alpha-1,6-mannosyltransferase Alg12 (predicted)
GTATGAGTGTGGCAGCGCGG	CATGTTTCCTCCCCCCGCGT	SPCC1682.16	rpt4	0.0751765	0.0812941	19S proteasome regulatory subunit Rpt4 (predicted)
CACGCTCCAGGCCATGCACT	GCGCCTGTGGCTTAACCGAA	SPBC428.06c	rxt2	0.0751176	0.218412	histone deacetylase complex subunit Rxt2
CCCTCGCTTCGGCTCCATCC;CAAGGGGGGGTGGGTCGATA	CCGGCGCTTGGGAGTAGGGA	SPAC3C7.14c	obr1	0.0750588	-0.0121765	ubiquitinated histone-like protein Uhp1
CGGTCGTAAAACGGCGAGCA	CCACAAGGGCGTCGATAGCG	SPCC1235.13	ght6	0.0746471	0.113824	hexose transporter Ght6
GCAAAAACAACCCCACCCGA	ACAGGGCGGTGTGATGGATA	SPAC8C9.03	cgs1	0.0741176	0.140882	cAMP-dependent protein kinase regulatory subunit Cgs1
ACGCGCCTCGACCATCCTAA	CATTCCCCAGCACCCTCGTT	SPCPB1C11.01	amt1	0.074	0.143118	ammonium transporter Amt1
CGGGAAGGGCTATGACGGGA	TCCCCTACTCCCCGCCCATT	SPAC17G6.03	SPAC17G6.03	0.0739412	0.0485882	phosphoprotein phosphatase (predicted)
CCGAAACGACCCCATGCGAT	CAGAGGCGCGCCAAGGGATA	SPAC12G12.01c	SPAC12G12.01c	0.0735882	-0.0559412	ubiquitin-protein ligase E3
ACCATTGACAGCGCCCCCAG	GGGGCTTTTCGGGCGTTTAG	SPBC13E7.11	SPBC13E7.11	0.0735882	-0.0364118	mitochondrial rhomboid protease (predicted)
TTATTCCAACCCACGGCCCA;GAACCGCCTTTAACACGCCC	GGACGTGGTGGATCTTCGGG;CGACGCGCCACAAAACAACC	SPAC3A11.11c	SPAC3A11.11c	0.0728235	0.0311765	pyridoxal reductase (predicted)
TGCGGGGAAACGCCAGGATA	TGCCACTTCCGTCCCGTCCT	SPBC21B10.03c	SPBC21B10.03c	0.0723529	-0.134706	ataxin-2 homolog (predicted)
AGGCTCTGAATCGCCGGGAC	GGGTACCTCCCACAGCTGCC	SPBC1718.03	ker1	0.0722353	0.0207059	DNA-directed RNA polymerase I complex subunit Ker1
GACACAGCCGATAGGCCGCT	TAGCGCTCCTGCCAATCGGC	SPAC922.06	SPAC922.06	0.0722353	-0.0197647	3-oxoacyl-[acyl-carrier-protein]reductase(predicted)
TCCGAGGCGTAGGGTGGTGG	TTACCGCCAAGCCCTCATGT	SPAC27D7.12c	but1	0.0719412	0.0199412	neddylation pathway protein But1
	TTGCTCTCGTCTCATCCGCG	SPCC1620.13	SPCC1620.13	0.0717059	0.0747647	phosphoglycerate mutase family (predicted)
GGCGACCCCTAGCGCAGATA	GGTAAGGAAGCGACGGGGCA	SPCC4G3.14	mdj1	0.0714118	0.195235	mitochondrial DNAJ domain protein Mdj1 (predicted)
AACTTCGGCTACGCTCCGCC	TGCCTCGCTCTTCGACCCCA	SPCC645.13	SPCC645.13	0.0713529	-0.100706	transcription elongation regulator (predicted)
ATACCATCCCGACCCACGCC	GCCCCGCAACCCAAAACTAA	SPBC2G2.06c	apl1	0.0711765	-0.064	AP-2 adaptor complex subunit Apl1 (predicted)
AGTGGGAGCAGGCGGAGGTC	CAAAACGGCCAGGTAGGGGA	SPACUNK4.17	SPACUNK4.17	0.0711765	-0.00511765	NAD binding dehydrogenase family protein
GCAATGGTGTGGGTACGGGC	AACCTCCACCTCGCGCAAAG	SPBPB2B2.13	gal1	0.071	0.0101176	galactokinase Gal1
TCTTGAAACCGGAGCCCCAC	ACGTTCCCCGCTGTTCCCCC	SPBC577.06c	stt4	0.0706471	0.105	1-phosphatidylinositol 4-kinase Stt4 (predicted)
CAGCAGGCAAGGGGCACATA	TCCGCTACCTTCCCCGTGTT	SPAC14C4.10c	SPAC14C4.10c	0.0705294	0.0282353	Nudix family hydrolase
AGGTTTTTGAGCCCGACGGA	GAGAAAGATGGGCGGGCGGA	SPBC27B12.05	SPBC27B12.05	0.0704706	0.06	WD repeat protein
GGCCCTTTGTCAGTTCGGGT	GCCAACCGGGCGCCTAGTAC	SPBC3B8.08	SPBC3B8.08	0.0704118	0.0104706	Sjogren's syndrome/scleroderma autoantigen 1 family (predicted)
TCGGCCGGATCCTCACACAC	ACGGCCCGTCCAGAGAATTT	SPCC11E10.06c	elp4	0.0703529	-0.0408235	elongator complex subunit Elp4 (predicted)
CGGTACTCGGCTCGTTGCGT	TGACTGAAGGAGCGCCCGGA	SPAP14E8.02	SPAP14E8.02	0.0701765	0.0492353	FHA domain protein Tos4 (predicted)
CCGGCACCCTTGCATTACCT	AAAAGGCCCGTCCGACACGC	SPAC1B3.17	clr2	0.0699412	0.0362353	chromatin silencing protein Clr2
CGACGGGCGAGTAAAATGGG		SPAC10F6.06	vip1	0.0697647	-0.0639412	RNA-binding protein Vip1
CCGAGGGGCATTGGCAGTTT		SPBC30D10.04	swi3	0.0695882	-0.00770588	replication fork protection complex subunit Swi3
CATTGACTTGCGTGGCGGGT	CTTTTCCCCCGTGGTCTTCG	SPCC790.02	pep3	0.0695294	0.0217647	ubiquitin-protein ligase E3 (predicted)
AAACGGGGGACTGCATTGGA	TCATTCCCCCGCATTCCATC	SPBP8B7.13	vac7	0.0694118	-0.0476471	Vac7 ortholog (predicted)
TGGGGCGATCTGGGTGTTTT	CAATCCCGGCTGTACCCTGC	SPAC12G12.11c	SPAC12G12.11c	0.0686471	0.0158824	DUF544 family protein
TGCTCCCCTTCCACGCCACT	GGCGGGAGAACCACGAAAGA	SPBC2G2.02	syj1	0.0685882	-0.0358824	inositol-polyphosphate 5-phosphatase (synaptojanin homolog 1)
ATCGAGAGCGGTGAGGTGCA	CGTCGGGTCGTATGCTCGGT	SPCP25A2.02c	rhp26	0.0684706	0.0355294	SNF2 family helicase Rhp26
GTCCGCCCAGCATGACGAAT	GCCGGGCGTACTTTGCAAGG	SPBC1683.11c	SPBC1683.11c	0.0683529	-0.0637059	isocitrate lyase (predicted)
CCCGAACCGTCCCCAAAAAA	CCCATCGGTTACGGCTCCCT	SPCC613.06	rpl902	0.0677647	-0.0242941	60S ribosomal protein L9
GATTCCTCGCACGCCCCATG	TGAAGTCCGAGGCCGTGTGG	SPBPB10D8.03	SPBPB10D8.03	0.0677059	0.127882	pseudo transporter
GGGTGGGCAGGTCGGGAATT	CTGCCTATGTGCCCCGGTCT	SPBC2F12.09c	atf21	0.0675294	-0.00388235	transcription factor, Atf-CREB family Atf21
CGTGACGTGGCCAGCTTGCT	CGACTTGTAGCCCGCATGGG	SPAP32A8.02	SPAP32A8.02	0.0675294	0.0644118	xylose and arabinose reductase (predicted)
CCTGCACAACACCGCCAACA	GATGGGGTCGGTGGCGTGTA	SPAC23C4.02	crn1	0.0673529	0.0381765	actin binding protein, coronin Crn1
ACCCAGCGAAGGGGGAAAGG	CACGCGCCGTTTCCCAAATA	SPAC3A12.03c	meu34	0.0669412	-0.0689412	ubiquitin-protein ligase E3 Meu34 (predicted)
TTGCTTGCTCTGCGGTTGGG	TTCAGTCCTCCCATCGCACC	SPAC17A5.04c	mde10	0.0667647	0.0312353	spore wall assembly ADAM family peptidase Mde10
CAGGTTCGCCCGTTGGAGAT		SPAC2E12.03c	SPAC2E12.03c	0.0667059	0.0471176	PQ loop protein
CGGGAGATCGGGGGTTTGTG	CTCCCCGATCCTGCTTCCCT	SPAC30D11.14c	SPAC30D11.14c	0.0666471	0.0308235	RNA-binding protein (predicted)
GGCGAGTGGTTGCGTGATGG		SPCC364.02c	bis1	0.0665882	0.104941	stress response protein Bis1
AGGGTAACGCGGTATTGCGG	GGCGGCTTCTCCCTTCCGAA	SPBPB10D8.07c	SPBPB10D8.07c	0.0665294	0.000235294	membrane transporter (predicted)
AATGATAGGAGTGCGGCGGC	CACACACTCGCGCAATCCCA	SPBC20F10.05	nrl1	0.0664118	0.0584706	NRDE-2 family protein (predicted)
ATTTCTGTTGCCCGCCCCTG	GCCCTTATTGTCCCCCCCAT	SPAPYUK71.03c	syn1	0.0660588	0.0670588	synaptotagmin family C2 domain protein, Syn1
AGGCGAAGGGAATAGTGGCA	TTGGAGAGTTGCACCCGTCG	SPAP27G11.11c	SPAP27G11.11c	0.0658824	0.124824	dubious
ATTCCAACCCCCCCCGACCT	GCTCACTCCACCCAGTCCCC	SPCC622.16c	epe1	0.0654118	0.077	Jmjc domain chromatin associated protein Epe1
TGGAGACACAAAGGCGCGTA		SPBC1921.04c	SPBC1921.04c	0.0654118	-0.0238824	dubious
TGACAAACACAGCCCGCAGC	TGCGATGGTGAAGCGTGTAC	SPBC887.17	SPBC887.17	0.0652941	0.0906471	transmembrane transporter (predicted)
TCATAAAGGCGCAGGGACGA	GAAAAACGTACGCGCAGGCA	SPCC2H8.05c	SPCC2H8.05c	0.065	-0.0570588	sequence orphan
AGTGATCCCGCGCCTCTTGA	TTAACGACCCGGCCAATGGG	SPAC23C4.06c	SPAC23C4.06c	0.0643529	0.0157647	methyltransferase (predicted)
TAACAAAGGGCGACGAGGCG	GCCGTCATTCAACCCCGCTC	SPBC56F2.08c	SPBC56F2.08c	0.0642941	-0.071	RNA-binding protein (predicted)
CGATGGCTGGGCGGTGTGTT	GCCACAGTCGACCCCAACCC	SPAC3G6.11	chl1	0.0639412	0.0979412	ATP-dependent DNA helicase Chl1 (predicted)
CTGGGGGGTGTCCACGGAAT	AACAAAAAGCCAAGCGCCGA	SPCC1494.03	arz1	0.0637059	0.017	armadillo repeat containing, Zfs1 target number 1
CTCCCTTCGATCGCATGCCC	GCTGTCTGCCGGCCCATTGT	SPCC1235.08c	pdh1	0.0634706	0.0105882	DUF1751 family protein
CCTGGAAACGACGCTGGACC	TCGCCGGCGCCATCTAACAG	SPCC1322.08	srk1	0.0633529	-0.0781176	MAPK-activated protein kinase Srk1
CCCCTTCCGGACTCACCCAC	GGGCCCGGAAGCTTAGGAAA	SPAPJ691.02	SPAPJ691.02	0.0633529	0.0278824	yippee-like protein
CCGTCCTACTCCCGTCGCCA	CTCGCTCTGCCTGCCTTTCC	SPAC9.11	SPAC9.11	0.0632941	0.0925882	sequence orphan
GGAGGCTGGTTGGGTGACGT	CCTTGCTTCTTCGGCCGGTA	SPCC1450.08c	wtf16	0.063	-0.107059	wtf element Wtf16
CGGGCCTTGGGAGAACGAGG	CGCGCGAGAGCCGACTTTAG	SPBC1703.04	mlh1	0.063	0.0233529	MutL family protein Mlh1 (predicted)
GAGCTATGCCCGTGTCGCCT	TCTTTTCCCGCCATGGACCG	SPCC1442.11c	SPCC1442.11c	0.0629412	0.0495882	sequence orphan
TGGATTCAGCGGCCAGGAGG	CCACTGATTACCGGGCGGGA	SPAC9E9.09c	SPAC9E9.09c	0.0628235		aldehyde dehydrogenase (predicted)
ATCGTTTTTGGCGTTCCCCA	GGCGAAGACGTGAGGGGTGT	SPCC162.08c	nup211	0.0618824	0.119882	nucleoporin nup211
ACCCGACGCAACCAGCCATT	GTAAATGCCCCCAGCCCAGC	SPBC32H8.01c	SPBC32H8.01c	0.0618824	-0.0615294	conserved fungal protein, involved in endocytic trafficking (predicted)
CCGTCGTATCCCCGCAAGCT	CCGCCGTCCAAACTGCCCTA	SPAC6G9.14	SPAC6G9.14	0.0618235	0.110412	RNA-binding protein (predicted)
CCCAGAACCGACCTCCCCGA	AACCCCCTGCGCCACAATCC	SPCC18B5.06	SPCC18B5.06	0.0614706	0.000176471	peloto ortholog (predicted)
ACATGTTTGGCGGCACCTCC	TATCCCCCAGGACGCGCTCA	SPAC3C7.06c	pit1	0.0611176	0.002	serine/threonine protein kinase, meiotic Pit1
CCCTAACTGATTCCGCCGCA	AAGGCAAGCGCGCAGTCAGT	SPBC17D11.04c	nto1	0.061	0.233471	histone acetyltransferase complex subunit Nto1 (predicted)
CAAGAGGAGCAAGCGAGGCA	ATTGGTGGGGCGAAGGGCTA	SPCC63.03	SPCC63.03	0.0609412	0.0365294	DNAJ domain protein, DNAJC11 family
CGCCGAACCCTAGCCACATT	TCTAGCCAGGAGCGGCAGGC	SPCC16A11.16c	rpn1302	0.0609412	-0.0413529	19S proteasome regulatory subunit Rpn13b
ACCACTCCCGGCACAGCCCT		SPAC2F7.04	pmc2	0.0606471	0.145353	mediator complex subunit Pmc2/Med1
CTCTTGGATTGGGCGGCAGT	GGCGGATTTACGGTGGCGGG	SPCC576.14	dph5	0.0605882	0.0274706	diphthine synthase Dph5 (predicted)
GACGGTACAGGGGTAGGTTT	TTCTCGCGCCCTCCCTTAAG	SPBPJ4664.06	gpt1	0.0605882	0.0168824	UDP-glucose-glycoprotein glucosyltransferase Gpt1
TCTTCCGCCCACAGCTTTGC	TCCCCCGTGACCGAATTCAA	SPAC26H5.02c	SPAC26H5.02c	0.0604706	0.0990588	DNA replication ATPase (predicted)
GGCAGCTTTAAATTGGGCGG	TAAAGCCCCGCCCAAAGTGA	SPBC1703.14c	top1	0.0604118	0.117529	DNA topoisomerase I
GAAGGGACGGGCAGCGAGAG	TGTTCGCGGTGTCGGGCTAT	SPBC1604.12	SPBC1604.12	0.0602941	0.0213529	sequence orphan
GGCAATGACGTGGGAGGGGA	TCGGACAAGGGACACGGCAC	SPCC16C4.11	pef1	0.0602353	-0.0561765	Pho85/PhoA-like cyclin-dependent kinase Pef1
GGTAGCGGGGGGAACGTGGA	CTGAACACTTGACGCGCGCC	SPCC11E10.09c	SPCC11E10.09c	0.0602353	0.0105294	alpha-amylase homolog (predicted)
AATTTGGAGAGCGCAGGGGA	TTTTTCATCAATCGGCCCCC	SPAC24C9.07c	bgs2	0.0600588	0.0128235	1,3-beta-glucan synthase subunit Bgs2
TTGTTCGCTTTGGTCGGTCG	AGTGCGAGGGCGGTGAGAGG	SPAC18G6.10	lem2	0.0600588	0.0268824	LEM domain protein Heh1/Lem2
TGGCTTTTACTGGCTGGGGT		SPCC1795.01c	mad3	0.06	0.0718824	mitotic spindle checkpoint protein Mad3
CCCGCAAAAGCGCTACGGTC	TCCAACCGCATGCAGCCAAG	SPBC19C7.02	ubr1	0.0599412	0.190471	N-end-recognizing protein Ubr1
CCCAATCCCGTGCGCAAAAA	ACGGCACGGGCTTTCAGGAC	SPBC32C12.03c	ppk25	0.0598824	-0.105941	serine/threonine protein kinase Ppk25 (predicted)
AACGCGTGATGAGGGGCTGA	TTGGTGGAAAGGGCGCGTAG	SPBC56F2.03	SPBC56F2.03	0.0598824	0.0332941	actin-like protein Arp10 (predicted)
ACGGTCAACGGAGGGCACTG	CTGCTTCTGTCCTGCCCACG	SPAC22G7.07c	SPAC22G7.07c	0.0598235	0.0232941	mRNA (N6-adenosine)-methyltransferase (predicted)
TCCTCTAAGCCCACCCCCGG	CGCCTACGCCAGTCCGATCC	SPAC1B3.16c	vht1	0.0597059	-0.0927647	vitamin H transporter Vth1
TGCCCGACAGCACATGCAAC	TTACTGCGGCCTGACCACCA	SPBC24C6.04	SPBC24C6.04	0.0595882	0.0441765	delta-1-pyrroline-5-carboxylate dehydrogenase (predicted)
ATTCGTAACTTGCGGGGCCC	GGGCCGGCCTTCGTAGTGAC	SPCC126.12	SPCC126.12	0.0592353	0.0596471	NGG1 interacting factor 3 family, implicated in trancription
CGTCCCGTTGGTCGCCGTAG	CTGCTGGAATGCCGGGTCTT	SPBC3E7.12c	cfh4	0.0591765	0.0157647	chitin synthase regulatory factor Cfh4 (predicted)
GTCCCGCCACGCACCAAGTT	ACACTGGAGCGGATTTGGCG	SPCC1494.08c	SPCC1494.08c	0.0586471	-0.0215882	conserved fungal protein
GCGCTTGGTGCCTCTCCACT	GGGAACGCCACACCGCGCAT	SPBC24C6.08c	bhd1	0.0585882	0.0414706	folliculin ortholog Bhd1
CTAGGTTTCCCCCGGCTTGT	TAATCCCTCGGCGCCTACGT	SPBC21D10.10	bdc1	0.0584706	0.0198824	bromodomain containing protein 1, Bdc1
GATGAACCCGAGGCCTGACC	AGTGGTTCGGAGGATGCGCT	SPAC31A2.12	SPAC31A2.12	0.0584118	0.0289412	arrestin/PY protein 1 (predicted)
CTACCGGCCACCAATTCGCA	TGGTCTTGCGCTCCCGATTC	SPAC23H3.15c	SPAC23H3.15c	0.0581176	-0.0804706	sequence orphan
ACGCGGAAAGCCAACTCACA	TGAATTAGCGTCTGCCGGCC	SPAC24H6.13	SPAC24H6.13	0.0581176	-0.0281765	DUF221 family protein implicated in Golgi to plasma membrane transport (predicted)
AAAGGATGGAGCCGGAGGGA	CGAAACGAGGCAGAGCACGG	SPAC31G5.14	gcv1	0.058	0.0137059	glycine decarboxylase T subunit (predicted)
GGAGGGGTTGGATGGGACGG	GCGGACGAGGAGCCGGGATG	SPAP8A3.03	SPAP8A3.03	0.0575882	0.00841176	ZIP zinc transporter 1 (predicted)
GACTGAATGCCCGGAGCACC	CCAAACCGGCCGCAAGCTAG	SPAC3H5.11	SPAC3H5.11	0.0575294	0.186176	NAD/NADH kinase (predicted)
AAGCGGGGGACGGGTATGGA	TCCACGCCCTCCATACAGCC	SPAC15F9.02	seh1	0.0575294	0.086	nucleoporin Seh1
GTTTTTCCCGGTCGACGCTG	GTATTCGCCACCCCACCGCT	SPAC1834.04	hht1	0.0572941	0.0970588	histone H3 h3.1
CATCCCAGGTATAGCCGCAC	GCCTCTCACCCTGCCCACTA	SPAC1687.14c	SPAC1687.14c	0.057	-0.113118	EF hand family protein, unknown role
GTTTGATTTGGCGGGGTGCT	CCTCCTAAAACCGAGCCCCC	SPCC663.04	rpl39	0.0568824	0.125176	60S ribosomal protein L39
TCTGTTGGCGCGTCTTGGAG	ATACCCCCGAACACCGGCTC	SPBC16E9.02c	SPBC16E9.02c	0.0568824	-0.0545294	CUE domain protein
CTTCGCGTCCGGGTGTTTTG	ACTCCTCTCCCGAACCCCCA	SPBC776.16	SPBC776.16	0.0567647	0.0676471	sequence orphan
CGGTCGGGATGTCTGTGTCG	ATCGTGGCTGGGGGGTTACA	SPBC1D7.04	mlo3	0.0567059	0.115118	RNA binding protein Mlo3
TGGGAACTCGAAGCGGGACC	CGGCCGTCTGCTGTTTGCTA	SPCC285.05	SPCC285.05	0.0565882	0.0281765	purine nucleoside transmembrane transporter (predicted)
CGCGGGGGTGATAGCTTGGT	GCTGGCAAAAGACGGGGAAC	SPAC2H10.02c	SPAC2H10.02c	0.0564706	0.182235	26S proteasome regulatory particle assembly protein (predicted)
TAATGACGATGGTGCGGGCC	TCGCCGTTCGTCCTTACCCC	SPAC19D5.06c	din1	0.056	-0.0557059	Dhp1p-interacting protein Din1
GCCTACACCTATCCCCCCGC	GCCCTCCCGAAGACCGACAC	SPAPJ695.01c	SPAPJ695.01c	0.0558824	-0.00388235	S. pombe specific UPF0321 family protein 3
TATCGCCTTTCGGGGGCTCC	GCGGCTGTACGTGATCGGGC	SPAC31G5.18c	sde2	0.0558235	-0.0337059	silencing defective protein Sde2
CAGGAACAAGCCGCATCGGG	TACACGCGCGCCAAAAGGAT	SPBC887.04c	lub1	0.0557059	0.100647	WD repeat protein Lub1
AAACACGCCCCGCCAGGAAG	CAATTCCCCAACGCAAGCCT	SPBC1734.05c	spf31	0.0554706	-0.118	DNAJ protein Spf31 (predicted)
CCTTTCTGGGGGGGAGACCG	GGATTCTGGGTGATGGCGGG	SPAC1A6.01c	SPAC1A6.01c	0.0553529	0.0264118	human thyroid receptor interacting protein homolog, transcription coactivator (predicted)
ACAGTCCCAACGCACAGGCA	AGGATGGCTGATTGCGGAGG	SPBC409.15	SPBC409.15	0.0551176	-0.0835294	rRNA processing protein Tsr2 (predicted)
ATCGGAGAACGGCAGGCAAT	CCCATACACCGGCCGAAAAG	SPBC8E4.03	SPBC8E4.03	0.055	0.0131765	agmatinase 2 (predicted)
CATTGTTCGGCCTTCGTCCT	GTCCCACGCCCACCACAGGT	SPAC13F5.07c	SPAC13F5.07c	0.055	0.0572941	zf PARP type zinc finger protein
GACCCGGAAGGCCCACGATG	AACCGGTGAGCGCCCAAATA	SPAC13D6.01	pof14	0.0548824	0.0637059	F-box protein Pof14
	GGGCGGTGAACTCTGGACGA	SPBC354.07c	SPBC354.07c	0.0547647	-0.0535294	oxysterol binding protein (predicted)
TTGTGCGATGGGGATGGATG	TCGGCTTGTGCTGTGATCGG	SPBC1711.04	SPBC1711.04	0.0542941	0.063	methylenetetrahydrofolate reductase (predicted)
AAACAGGTCAGGATCGGGCG	TCCCGGTCCGACAACCTCCA	SPBC2D10.14c	myo51	0.0541765	-0.0484706	myosin type V
GGCTCTCCGCTGCGCGTCTA	CGCCGCTTCACCACCCAACT	SPBC1709.04c	cyp3	0.0540588	-0.00188235	cyclophilin family peptidyl-prolyl cis-trans isomerase Cyp3
GTGGGGGGGCAGTTGGGTAT		SPAC7D4.04	taf1	0.0540588	0.006	Taz1 interacting factor 1, autophagy protein
ATCGTTTGGCCGGCTAAGCT	CAGCAGGCGCACTCCCAACA	SPBP35G2.13c	swc2	0.054	0.002	Swr1 complex complex subunit Swc2
ATGATCCCCAGTCCGTTGCG	GTTAAGCACAGGGGGGGGGA	SPBC359.03c	aat1	0.0537647	0.0572941	amino acid transporter Aat1 (predicted)
CGTTCTCCCCCGCCCTTAGT	TTGGATTCACCCTGCGCTCA	SPCC191.11	inv1	0.0537059	0.00370588	beta-fructofuranosidase
TTGCGATGGTTGGTTGGGTG	ACTCACCCTATCCCGGCCCT	SPAC30D11.06c	SPAC30D11.06c	0.0534706	0.0147059	DUF300 family protein
CCGCGCCTACATTACACCGA	TAAGCCTCCCCGCGAAATCC	SPAC57A7.09	SPAC57A7.09	0.0532941	0.089	human RNF family homolog
GGGCGTACAGGCCAAACTCC	TAGCGGGTCTTTTCTGCGGC	SPBC800.03	clr3	0.0531176	-0.0984118	histone deacetylase (class II) Clr3
GCAGGGCCTTCGATTGGCTT	CTTTGCTGCGTCTGCGGTTG	SPCC1223.11	ptc2	0.0530588	0.0104706	protein phosphatase 2C Ptc2
TCGCAGGCCGGCAGTTGTAC	GTGGCGATGGCTTTACCGGC	SPAC139.06	hat1	0.0528235	0.0652941	histone acetyltransferase Hat1
ACGCGCGCCAAAATGCAAAC	CCTCGCATCCCTGCCCTTCT	SPAC23C11.15	pst2	0.0525882	-0.186	Clr6 histone deacetylase complex subunit Pst2
CCCCGAGCGCTTCACTTTTT	TATGGCACCGCAACCAGAGC	SPBP4G3.03	SPBP4G3.03	0.0525882	0.0205882	PI31 proteasome regulator related
GGCAAGAAGGTGCGGGGTTG	CCGACGACCCCACCGCTACA	SPBC19G7.06	mbx1	0.0519412	-0.0628824	MADS-box transcription factor Mbx1
GCGTTGGGTGAGAAATGGCG	TCACAAGGCAAACGGGATCG	SPBC13E7.03c	SPBC13E7.03c	0.0518235	-0.127941	RNA hairpin binding protein (predicted)
GGGGAGCCTGAAGCACAACG	ACGAGGCGAAGGGAACCACA	SPAC227.04	SPAC227.04	0.0518235	0.0929412	autophagy C terminal domain family protein (predicted)
CGGGATAACTGCAGGAGGCC		SPCC31H12.02c	mug73	0.0511765	0.0395294	membrane transporter (predicted)
GCCTCCCCTAGCCCCCTTCC	GGAATGGGTCAAGTGCGGGT	SPAC513.04	SPAC513.04	0.0508824	0.0653529	sequence orphan
AAGGCTCGCGGGGAATTACC	ATTAAATTCGATGCGCCGCC	SPCC1259.11c	gyp2	0.0507647	-0.0486471	GTPase activating protein Gyp2 (predicted)
AGCAAGAACGCCGGCCTAGG	CCGACACCTACGCCAACGCA	SPAC9E9.13	wos2	0.0507059	0.0301176	p23 homolog, predicted co-chaperone Wos2
GAGGTGGTTGCTTTGCCGGT	GAATCCACCGAGCCCAACCG	SPAC823.04	SPAC823.04	0.0507059	0.112176	rRNA processing protein Rrp36, DUF947 family (predicted)
CTGCGCCAAACTCTCCCTCG	CCGGGAGATTTTGGCGCAGA	SPBC1604.03c	SPBC1604.03c	0.0505882	0.0696471	conserved fungal protein
ATTTGCAGGGGGTACCGGGT	TTGTTGGACGGCGGGAGAAT	SPCC794.03	SPCC794.03	0.0501765	-0.0392941	amino acid permease (predicted)
GTACTGCTCGCCCCCATTCG	TGTTTTCTGGCCTCCTCCGG	SPCC777.13	vps35	0.0500588	-0.0906471	retromer complex subunit Vps35
CGATTGGAGTTGCCGTTGCC	GATCCACGACCCACCCTCCG	SPAC1687.13c	csn5	0.05	0.154059	COP9/signalosome complex subunit Csn5
ATCCTGGCCGTCTTGGTGCG	AGCCTCGCCCCAACATCACC	SPBC18H10.10c	saf4	0.0498824	0.0334118	splicing associated factor Saf4 (predicted)
CACCACCGGCAAAATAGGCT	GGACGGGCGTGGATATGGGA	SPBC4F6.12	pxl1	0.0498824	-0.145706	paxillin-like protein Pxl1
TTTGGCGTAGGCGGTCAGGC		SPAC15A10.15	sgo2	0.0498235	-0.199588	inner centromere protein, shugoshin Sgo2
CAACGAAAGGACGGCCACAA	AATTAAGCCCACCCGCGTCC	SPBC13G1.12	did2	0.0495294	0.455412	ESCRT III complex subunit Did2 (predicted)
	GGATGAGCGCGGGGAGAGTA	SPAC20H4.07	rad57	0.0492941	0.0452353	RecA family ATPase Rhp57
TGGAGGACTCGTGCGAATGG	AGTGCGGCCGGGTGTTAGTC	SPAC926.05c	dph4	0.0492941	0.0402941	diphthamide biosynthesis protein Dph4 (predicted)
CGTCGAGCCTTAGCATTGGG	TATCGTGGGCTTGCAGGGGA	SPBC32H8.08c	omh5	0.0492353	0.0988824	alpha-1,2-mannosyltransferase Omh5 (predicted)
CCACCCACGTCCTTTTGCCC	TCCCGCCCAAAACCGATAGC	SPAC630.05	gyp7	0.0490588	-0.015	GTPase activating protein Gyp7 (predicted)
CAGGTGCGGCTCTATGTCGG	GGGGTGCGGAGCGGAGTTTC	SPBC1861.02	abp2	0.0489412	0.0775294	ARS binding protein Abp2
TTCAACCGACCCCTGCAGCT	TCGCATGGCTAGGGTTGGGT	SPBC4F6.10	vps901	0.0488824	-0.124	guanyl-nucleotide exchange factor Vps901 (predicted)
TGGTGTTTCCTGGGCGCCTG	CCGGGGCCTCCATGTCAAGT	SPAC19B12.07c	SPAC19B12.07c	0.0485882	0.0864706	human ZNF277 ortholog
AGGCGGGCAGCAGGGGAGTT		SPAC823.10c	SPAC823.10c	0.0485294	-0.112882	mitochondrial carrier with solute carrier repeats (predicted)
TGCTTGGTCCGGCGTTGCTT	ACACGCCGGCCAAAACCTCT	SPAC637.06	SPAC637.06	0.0484118	-0.0786471	alpha-1,2-galactosyltransferase (predicted)
ATACGGGCGGAAGCACACCA	CAGGACAAGGTGGCGGGTCG	SPAC22F3.03c	rdh54	0.0483529	0.155706	ATP-dependent DNA helicase Rdh54
GGGGACGGGCCTTGGACAAC	GCCGCGCACTCACACAACCA	SPAC227.07c	pab1	0.0483529	-0.0620588	protein phosphatase regulatory subunit Pab1
TCTCAAAAAGCCCGGCCAGG	GCTCCGCGACTTTAGGCCCT	SPAC22H10.07	scd2	0.0482353	-0.0268235	scaffold protein Scd2
AACGCACTAAATCCGCCCGA		SPBC800.11	SPBC800.11	0.0482353	0.109235	inosine-uridine preferring nucleoside hydrolase (predicted)
TGCCTTGTGGTGGGTGGGTT	TCTCGCCTCGCCACTTCGTT	SPAC5D6.07c	pxa1	0.0481176	-0.0751176	PXA domain protein Pxa1
GCGCCCGTCTCTATCACCGT	TCCATTACCTCGTCCGGCCA	SPAC18B11.10	tup11	0.048	0.0109412	transcriptional corepressor Tup11
CTATGTTGGTAATGCGCGGC		SPBC543.03c	pku80	0.0478824	0.111588	Ku domain protein Pku80
TTATGGCAGACCCCCGGAGC	ATCTTCAACCACCGTCCCGG	SPBC16A3.01	spn3	0.0475294	-0.0343529	septin Spn3
CTCTTCCTCTCACGGCCGCC	GAAATCCCCGCCCTCGACTG	SPBC21D10.09c	SPBC21D10.09c	0.0474118	0.0434706	ubiquitin-protein ligase E3 (predicted)
ACGCGCGGCTTTCGAGACCT	GGCCAACCAACCCAAAACGT	SPAC343.12	rds1	0.0472353	-0.127941	conserved fungal protein
ATCCATCCTTGCGCGCGTAG	TCAAGGACGATTTGCGGCGA	SPAC8F11.03	msh3	0.047	0.0448824	MutS protein homolog 3
CGCTCCTACGATTCCCCCCT	GCAGCAAGAGGCAGGGGAAC	SPBC1921.07c	sgf29	0.0469412	0.00505882	SAGA complex subunit Sgf29
CTGGGGGAGGTGGCTGGAAT	GCCTACCCTCTGCCCGAGCC	SPAC3F10.04	gsa1	0.0468824	0.133176	glutathione synthetase large subunit Gsa1
GTTGGGATCAGTGACGGGGT	GCGGGCATGGCACAGATTAA	SPAC186.06	SPAC186.06	0.0467059	0.0761176	ER unfolded protein response protein (predicted)
GCCGGCTTTGCTGATTTCCC		SPBC16A3.13	meu7	0.0466471	-0.0592941	alpha-amylase homolog Aah4
GGCCATACGACCTCCCCCTG	AACCCTGCGCCGTACCCAAT	SPAC14C4.14	atp1	0.0466471	-0.0726471	F1-ATPase alpha subunit
CAAGATCGAAAAGGCCCGGA	ATCATGGAAACCGCGCACCT	SPAC15A10.08	ain1	0.0466471	0.0399412	alpha-actinin
CGCCAGCCCTATTCCGTTCG	ACACTTTGGGGCCGGAGCTA	SPAC12B10.14c	ppk2	0.0465294	0.0147059	serine/threonine protein kinase Ppk2 (predicted)
AACGAATGCCGGGAGGGGTC	CTTCACGCGTCTGCCCCACT	SPAC57A7.07c	SPAC57A7.07c	0.0465294	-0.0168235	homocysteine methyltransferase (predicted)
ACATTCTTCGCAAACCGCCC	GGCCGCTCCATCCTCCTTCG	SPBC1685.06	cid11	0.0462941	-0.0572353	poly(A) polymerase Cid11 (predicted)
ATCTCCCCCCACTCCAGGCA	TGGACCGGCCTGGAGCTGAT	SPCC18.04	pof6	0.0460588	0.0620588	F-box protein Pof6
ACCACCCAACTCCAGACCGC	TCCTGGCCCCCTCTGTCACT	SPBC19G7.03c	rps3002	0.0459412	-0.0385882	40S ribosomal protein S30 (predicted)
ACTGGGGCATTTGGAGGCTG	CAGTGCCCAAGCCCACACCC	SPBC13G1.10c	mug81	0.0457647	0.0144118	ATP-dependent RNA helicase Slh1 (predicted)
TTCGTCGGGCGGTGATAAGG	GTTGCCTTATTGGTGCGCGG	SPCC4B3.02c	SPCC4B3.02c	0.0456471	0.0572941	Golgi transport protein Got1 (predicted)
ACCCCAACGTCCCTCGCCTG	CTCAAAAGCCTGCGCACCGA	SPAC4G9.20c	SPAC4G9.20c	0.0455294	0.01	mitochondrial carrier with solute carrier repeats (predicted)
GCTCGGGGGGGGTAGTTAGT	CTTCGCCCTTCCACACCGAC	SPBC119.14	rti1	0.0455294	0.0745882	Rad22 homolog Rti1
CGGAACGGGCCTAAGACGAG	TTTGCAGGCCGTCTTGTGGG	SPCC1795.06	map2	0.0454706	0.00341177	P-factor pheromone Map2
TGCGTGGATTCTTGGCGGTG	CGTCCCGTATTCCCCTTGCA	SPBC8D2.03c	hhf2	0.0454118	-0.0634706	histone H4 h4.2
TGCATGAGGGGAAAAAGGGA	AGAAAAACGGCCCAGCGAAA	SPAC1093.06c	dhc1	0.0451765	0.00405882	dynein heavy chain Dhc1
CTCGGTAGCAAGGGGGTGGG	TCCGGCCAGAAGTCAACCCT	SPAC23D3.11	ayr1	0.0451176	0.000294118	1-acyldihydroxyacetone phosphate reductase (predicted)
TCCGAGGAAGTGGGCTGCTG	AGATCCGAAATCACCGGCGC	SPAC1F5.08c	yam8	0.0451176	-0.0347059	calcium channel regulatory subunit Yam8
AACCGTGAAATTGCTCCCCG	CCCAGTTTCACCCGCGCTTT	SPAC23G3.03	sib2	0.0450588	0.136	ornithine N5 monooxygenase (predicted)
CCCGGGAGCATTAGAGGTCG	GCAGCCGTTTGTGAGCCGTT	SPBC1773.16c	SPBC1773.16c	0.0450588	-0.0265294	transcription factor (predicted)
CCCATGAGGCGAGTGATCCG	TCTCTGGTGCAGTCGCGCGT	SPAC343.06c	SPAC343.06c	0.0448235	0.0361176	phospholipid scramblase (predicted)
GAGGTGGCAGGGACGAACGG	GGAACACAGCACGCACGCCA	SPACUNK4.09	SPACUNK4.09	0.0444706	0.00817647	conserved protein
CGGACGTAGGCGGGACTAAA	GTACAAACGCTCCCACCGGC	SPCC622.08c	hta1	0.0442941	-0.00229412	histone H2A alpha
GGGTGGGGAGGGCATATTGA	ATGAGGGGACAGGCGGAGGT	SPCC330.06c	SPCC330.06c	0.0442353	0.00117647	thioredoxin peroxidase (predicted)
GATCATACTGTGGCCGGCGC	AAGTCCGCGAACGAAGCCCC	SPAC13G6.08	SPAC13G6.08	0.0442353	0.0285882	Cdc20/Fizzy subfamily WD repeat protein
CACCTCAACCATCGCGCAAC	CTCTGACCCCCGCCGAAACT	SPBC713.09	SPBC713.09	0.0440588	0.0458824	sequence orphan
CACCTGCGCTCCCCCCATTT	ATGGCGGCAAGCGAAACAGC	SPAC14C4.07	SPAC14C4.07	0.0438824	0.00641176	membrane transporter (predicted)
	TGGCTCTCGCCGCTACGTTA	SPBC16D10.03	pgp2	0.0438235	0.0244118	metallopeptidase Pgp2
CCCTCGTCGATAACCCTCGG	ACCGGGGCGAAAGAACATGG	SPBC428.17c	wpl1	0.0437647	-0.0651176	Wings apart-like homolog Wpl1
CCTAATGCACACCCCCCGGC		SPBC1711.06	rpl401	0.0437059	0.0135882	60S ribosomal protein L4 (predicted)
TCGAGAAGTGGAGGGGTGGG	CGGGGTAGGTTCAGGCGAGG	SPCC132.01c	SPCC132.01c	0.0436471	-0.0920588	nuclear export mediator factor NEMF
TGCCCTCCACTCCTGCTTTT	TGGGACTGGTGGATGGGCCT	SPBC115.03	SPBC115.03	0.0435882	-0.105294	gfo/idh/mocA family oxidoreductase (predicted)
CCTGGGTCCGTCTGCGTTCA	TGGACGAGTTATTGGCCCCC	SPAPB21F2.03	SPAPB21F2.03	0.0432941	0.0166471	ribosome biogenesis protein (predicted)
CCTACCTTTCTGCTGCCGGC	CATTTGCCAGCCCCCCTTCG	SPAP14E8.04	oma1	0.0432941	-0.00917647	metallopeptidase Oma1 (predicted)
GGCCGCCCACGGAAGTGAAT	GCCTGGCCGTCTGTCACCAC	SPCC4B3.11c	SPCC4B3.11c	0.0431765	0.0457647	mitochondrial conserved eukaryotic protein
GTCCGCCCGTCGCATAATTT	GCCGTCTGCCCGATCAATGC	SPBC28F2.11	SPBC28F2.11	0.0428824	-0.0298235	HMG box protein
AATGGGTTCTGATGGCGCCG	TCCGCTCCCTGTGCCTCCTT	SPAC23A1.03	apt1	0.0428235	0.0566471	adenine phosphoribosyltransferase (APRT) (predicted)
CCCTCTCCTCTCCCGCCTGT	TTGTCAGTCCCCAGCCCCGA	SPBC4.05	mlo2	0.0427647	-0.0208824	ubiquitin protein ligase E3 component human N-recognin 7 homolog Mlo2
TTTAGACGGCGGGGGAGGAG	CCAATCCAACCCTGCCGCCT	SPAC10F6.15	SPAC10F6.15	0.0424706	0.0494706	S. pombe specific UPF0300 family protein 1
AGCGGAAGTGGGCGAAGTGA		SPBC29A10.09c	SPBC29A10.09c	0.0424706	0.00270588	CAF1 family ribonuclease (predicted)
TGCAACAATACCGCCAGCCA		SPCC4B3.03c	SPCC4B3.03c	0.0424118	0.0813529	mitochondrial morphology protein (predicted)
CACCCACTCACTGCCATTTA	CCGGTGCTTATCGTGGCTTT	SPBC1685.05	SPBC1685.05	0.0423529	0.0175882	serine protease (predicted)
TTAGCGGGGAAGGTGAGGGA	ACGAGGAGTCGGGGAGGAGG	SPAC29B12.06c	rcd1	0.0422941	-0.0721765	RNA-binding protein, CCR4-NOT complex subunit Rcd1
	CCGTTCTTCCCTCGTGGCCG	SPAC1093.01	ppr5	0.0422353	-0.0555294	mitochondrial PPR repeat protein Ppr5
CCGGCAATGGGGGTGCAGTA	CATTCGGATTAGCTGGGGGC	SPAC6B12.16	meu26	0.0420588	0.000647059	conserved fungal protein
GCCTGTGCTTCCCCCGATGA	GCCCGATATAACCGCGACGT	SPBC1347.09	SPBC1347.09	0.042	0.0962353	hexaprenyldihydroxybenzoate methyltransferase (predicted)
GGACTAGGTTGGGCGGCTGA	TGTCCTCGCGCCTGATTCCC	SPAC1527.02	sft2	0.042	0.0845294	Golgi transport protein Sft2 (predicted)
GTGGCTGGGTCGGGTACGTC	TCCGACCGCACAAGCACTCA	SPBC21C3.08c	car2	0.0419412	-0.0454706	ornithine transaminase Car2
AGGCGACGGCAAAATGAGCT	ATCGTCCCCCCATGCTTGTC	SPAC2C4.10c	SPAC2C4.10c	0.0419412	0.0223529	sequence orphan
AGGAAACGGATGGCAGGCGC	AGGTCGATGGGGGGAATGGC	SPAC6G10.03c	SPAC6G10.03c	0.0419412	-0.0663529	mitochondrial cardiolipin-specific phospholipase (predicted)
GACAATTATCCGCGGTGCCG	AAAGTCATGGCAAGGCCCGC	SPCC1450.12	SPCC1450.12	0.0418824	0.115529	conserved fungal protein
CGTGCTGTTCCCGTTGCTTC	CAAGGGAAGCGAAGCGACCA	SPAC16A10.02	sub1	0.0418824	-0.0827647	transcription coactivator PC4
ATGACCCTCCCGTCGCCTTC	TGGAGTGGAGTGCTTTGCGG	SPAC3G9.07c	hos2	0.0418235	-0.0330588	histone deacetylase (class I) Hos2
GACACGGGCTCCCCAACTCG	GAGACGGCGCCATGAACCTG	SPBC106.12c	SPBC106.12c	0.0418235	-0.004	THO complex subunit (predicted)
AATTCGCGTTCGGGCCTTTC	CATTTGATTGCCGCAGGGGG	SPAC630.06c	SPAC630.06c	0.0417647	0.0495294	conserved fungal protein
GGGCCAACGCTTACATCCGA	GTGAGTCCGGGCAGAATGGC	SPAC3C7.13c	SPAC3C7.13c	0.0416471	-0.0600588	glucose-6-phosphate 1-dehydrogenase (predicted)
GGTGCGTCTGCTAGGCCGTG		SPAC27D7.05c	apc14	0.0414118	-0.005	anaphase-promoting complex subunit Apc14
GGGGAAATGGCTATCGCGGT	CGCGCGGAGAGTTTGATGAA	SPBC337.02c	SPBC337.02c	0.0412353	0.0968235	cell surface glycoprotein (predicted), DUF1773 family protein 6
AATGACTCGGCGCCAAATGC	GCGCTGGGAACTGGGATGGA	SPBC29A3.02c	his7	0.0409412	0.0295294	phosphoribosyl-AMP cyclohydrolase/phosphoribosyl-ATP pyrophosphohydrolase His7
GGTGGACGGGATAGGTCGGC	GGACACCCGGCCTACCCTTC	SPAC4F8.08	mug114	0.0409412	-0.011	sequence orphan
GATGGCGAAAATGGGGGCGT	CCGTGTGTGTCCCTGTCCGC	SPBC83.17	SPBC83.17	0.0408235	-0.00329412	transcriptional coactivator, multiprotein bridging factor Mbf1 (predicted)
TTGTGCATCTACCGGCCGTG	CGCGAGATACCCCCGGAAAT	SPBC651.05c	dot2	0.0407647	0.131941	ESCRT II complex subunit Dot2
AGATTCGACGCGGTGTGGCA	GGCCCAATGCTTCCCGGTAT	SPAC25B8.18	SPAC25B8.18	0.0407647	0.076	mitochondrial electron carrier (predicted)
TTCGCCAAACGGCTTAAGCG	TGGGAACGGGGCATTAATCG	SPAC17A5.07c	ulp2	0.0407647	0.0502941	SUMO deconjugating cysteine peptidase Ulp2 (predicted)
TTGTACAGCCGACTCTGGCA		SPAC139.04c	fap2	0.0402353	-0.0503529	L-saccharopine oxidase
CCCCCACTTAGGCCGTCTGC	GCTGGGGGCTTGACGTTTTC	SPAC222.14c	SPAC222.14c	0.04	0.182882	GTP binding protein Sey1 (predicted)
CGGTGCTTTTCCCCTCCTCT	TATGGGCGCGAACAGGATGG	SPAC29B12.10c	pgt1	0.0399412	0.012	glutathione transporter Pgt1
GGCGGATGGGTACGGCAACA	CGCAGGCCCCAGAGATCCAA	SPAC139.02c	oac1	0.0398824	0.0139412	mitochondrial anion transporter (predicted)
CTGGCCGGGTTGGTGAAAGT	ACGTGGGCGATAGAACCTTA	SPBC23G7.10c	SPBC23G7.10c	0.0398235	-0.0577647	NADH-dependent flavin oxidoreductase (predicted)
TAATAGGGCCAACGCGCGGA	ACACCAATCCAAGCCCCCGC	SPCC24B10.12	cgi121	0.0397647	0.184941	EKC/KEOPS complex subunit Cgi121 (predicted)
CTCATCCCAACATTCGCCCG	GGGGATGCAGCGCTTGTGTG	SPBC83.02c	rpl4302	0.0395882	-0.107882	60S ribosomal protein L37a (predicted)
TACCAAACGGAACGACGCGA	CGGGAGGAAAATACGGGCAG	SPBC839.06	cta3	0.0393529	0.061	P-type ATPase, calcium transporting Cta3
TCCAACAATGTCCCAGGGGC	GTTGAGCGCTAGCGGAGGCA	SPAC17G8.07	yaf9	0.0392941	-0.00152941	YEATS family histone acetyltransferase subunit Yaf9
CATCCAGCGAACCACGACCA	CTCTCCCCCCTGGCGCCTTA	SPAC30C2.07	SPAC30C2.07	0.0391765	-0.0130588	sequence orphan
CGGGAAGTGAGGGGGCGTTT	CGTCCCGCGCTTCAAATTCT	SPAC1142.02c	SPAC1142.02c	0.0390588	-0.000588235	TPR repeat protein, SGT2 family (predicted)
AATCCGAGACCCCATGTGCG		SPAC2E1P5.03	SPAC2E1P5.03	0.039	0.0760588	DNAJ domain protein Erj5 (predicted)
CCCCCCAAAAAGCAAGGACC	CAGATCCCCCATTACCCCGA	SPAC13F5.01c	msh1	0.0388824	-0.0282353	mitochondrial MutS protein Msh1 (predicted)
CCCCCAGAAAGCGCACAAGC	CCCGGTCCCAGAATGCCTAA	SPAC6B12.06c	rrg9	0.0388824	-0.0125882	mitochondrial genome maintenance protein Rrg9 (predicted)
CTCGCCCCGATTTCCCACCT	CCCCCTCACTCCTTTGCCCC	SPBC1734.06	rhp18	0.0386471	0.0894706	Rad18 homolog Rhp18
CCCCACACGAGCGTAAAGCC	AGGCGGACGAAGGGAAGCAT	SPAC31G5.21	SPAC31G5.21	0.0385882	-0.00582353	human FAM32A homolog
CACGCCGACAATTGCCTTCC	CACCCAAACTCGCAAGGGCG	SPCC126.11c	SPCC126.11c	0.0383529	0.0576471	RNA-binding protein, rrm type
	GGGCGCCGTGCAGTCTCTTG	SPAC9G1.05	SPAC9G1.05	0.0382353	0.0196471	actin cortical patch component Aip1 (predicted)
TGCGCGTTTGGGATGCTAGG	TGGTCGCGGCCGGGTTTAAT	SPCC757.09c	rnc1	0.0380588	0.000411765	RNA-binding protein that suppresses calcineurin deletion Rnc1
CGGGGGGGCTACTTCTTGGA	ATTCCGCACCTTGTCCCCCC	SPBC405.01	ade1	0.0380588	0.0642941	phosphoribosylamine-glycine ligase
ATCGTCGGGCGGTTGTTGTC	GCCCCATGTGCCCTCTTACC	SPAC3A11.10c	SPAC3A11.10c	0.038	-0.0654706	dipeptidyl peptidase (predicted)
TGTGGCCGCGATGTCCTTGT	AGTAGAGAATCGCGCGGGGC	SPBC14F5.11c	mug186	0.0379412	0.00411765	sorting nexin Snx41 (predicted)
CGGAGCCGGTTGACGTTTCT	TCTCAATGCTAACGGCCCGG	SPCC24B10.16c	SPCC24B10.16c	0.0379412	0.0455294	sequence orphan
AAGCAATGGGGCGGGATGAG	CCATTTGATTACCCCCCCGC	SPBC1709.06	dus2	0.0377647	0.00635294	tRNA dihydrouridine synthase Dus2 (predicted)
AATGCGTGTCAGGGGGGGTA	CCCTGCCCTCCTCGCGTTTT	SPBC1773.01	SPBC1773.01	0.0377059	0.0911176	striatin homolog (predicted)
ATCTTCAAGCCGTGGCACCC	AGCATTTGACGTAGGGCGGC	SPAC1006.04c	mcp3	0.0376471	0.152588	sequence orphan
CAGGGGAGACGAACAACGGG	CACCGCCCATCGCCTAAACA	SPAC186.09	SPAC186.09	0.0375882	0.00911765	pyruvate decarboxylase (predicted)
GCAATTCACTCCACGCGCCT	GCTTTTGCGCATTCCGGACC	SPAC6F6.04c	SPAC6F6.04c	0.0375294	0.0784118	membrane transporter (predicted)
GCGTTCAGCCCGGCCCACAT	TAGGGCGGAGTGTGGGGAGT	SPBC12C2.12c	glo1	0.0373529	0.0108824	glyoxalase I
ACCGGAGACAGCACTTAGCA	GTGCTCGGCGGTTTGGGGGG	SPAC4H3.12c	SPAC4H3.12c	0.0371765	0.0265294	dubious
CCGCTATCGTCCCGTTTCCA		SPAC2F3.15	lsk1	0.0371765	0.0555882	P-TEFb-associated cyclin-dependent protein kinase Lsk1
CGGCGTGCTAGCGAATTTGG	ACACCCCCAACATGACCCGT	SPAC11E3.12	SPAC11E3.12	0.0369412	-0.0738235	conserved eukaryotic protein
AATGAACGTGGCCGAGCTGA	GCGAGATGGACAGGGCAAGG	SPAC16E8.12c	SPAC16E8.12c	0.0368824	0.0597059	ING family homolog Png3 (predicted)
TTACGAAGTTTGTGCGCGCG	GCCGTAGGCAGCACCCCCTC	SPBP8B7.22	erd2	0.0368824	0.180824	HDEL receptor (predicted)
GGCCCGACCCACGTAGATCC	TTCCTATTCCTCCCGCCGTG	SPAC3H8.08c	SPAC3H8.08c	0.0368235	0.000352941	transcription factor (predicted)
GTCGGGAGTGGGAGCGCTAG	CCCCTTTTGAACCTCTGCGC	SPAC27F1.06c	SPAC27F1.06c	0.0367647	0.0441765	FKBP-type peptidyl-prolyl cis-trans isomerase (predicted)
ACCCCCGCCCTTATTACCGC	GCCCCCCGATAAACAAGCAG	SPBC8D2.10c	rmt3	0.0365882	-0.0241765	type I ribosomal protein arginine N-methyltransferase Rmt3
TGTACCCCGCGCTTCTTGCT	TGCTCCGTGCCTCATCCTCA	SPAC6F12.12	par2	0.0365882	-0.0234706	protein phosphatase regulatory subunit Par2
GAAATGTCAGCGGCCGGTTG	GTCACGCCCAAACGAATCCG	SPBC15D4.05	SPBC15D4.05	0.0365882	0.00923529	conserved CobW/HypB/UreG nucleotide binding domain protein (predicted)
GGACGTGGCGCATGAGAAGG;GCCCGCTTAGCGACTAGCTT	CGTTGCCGGATGATGAGGTG;CGCGCGACAACGAGACACCA	SPAC16C9.07	pom2	0.0364706	-0.0114706	serine/threonine protein kinase Pom2
GACCAACGCGGCAGAGCACA	CCCCGTCCTGCGCAATATCA	SPBC11B10.07c	ivn1	0.0362353	-0.0335294	CDC50 domain protein, implicated in signal transduction (predicted)
AACGGAGTGTGGGGTGGAGG	CCAGCCCGCCATCAATTACC	SPAC1834.07	klp3	0.036	-0.0315294	kinesin-like protein Klp3
GCACCCCGGCAACATAACCA	AGACGCCTTGACTGAGCCCC;AGACGCCTTGACTGAGCCCT	SPBC1734.11	mas5	0.0358824	-0.0111176	DNAJ domain protein Mas5 (predicted)
ACGGGGTCGCGGCCAACTAC	GCCTCATGCGTCACCCCCTC	SPAC6F12.10c	ade3	0.0357647	0.0401765	phosphoribosylformylglycinamidine synthase Ade3 (predicted)
ACCAACCTGTCGCGCCTGCT	CACCTTGCTGCCCGCCTTAC	SPAC2E1P3.01	SPAC2E1P3.01	0.0352941	0.0166471	dehydrogenase (predicted)
CATCACATTCTCCGTCGCGC	GGGGAAATTTGGCGGAGGCA	SPBP8B7.25	cyp4	0.0351176	0.0363529	cyclophilin family peptidyl-prolyl cis-trans isomerase Cyp4 (predicted)
AACCCATTCCTAGGCCCGAT	GAGATTTGTGCGCGCGGTGT	SPAC9.13c	cwf16	0.0351176	0.0215294	splicing factor (predicted)
AGTGAACCCCCGAGCAAGCC	GGGGGCTCGCTGTTCCACCT	SPAC22F8.09	rrp16	0.0350588	-0.0770588	rRNA processing protein Rrp16 (predicted)
TGTTCTGCGCGTGGGGGATT	TCGGGGGTCATCAAAACGCA	SPBC2G2.01c	liz1	0.035	-0.0774118	pantothenate transporter Liz1
GACTTATCCCCCCCGTGCCC	GTGAACGGAGGTGCGGAGTG	SPCC417.07c	mto1	0.0348824	0.0370588	MT organizer Mto1
TGGTACGGTTTGCGCGAGGA	ACCCCTGGCTCCTGTGCAAC	SPBC56F2.06	mug147	0.0348824	-0.0551765	sequence orphan
CTGGGGTGTATCGTGGTGCG	CGAAAGCGGGGGTGAATAGG	SPAC22H10.04	SPAC22H10.04	0.0348824	-0.009	protein phosphatase type 2A (predicted)
ACCCCTACCGCCAACCGAAT	CCCTCGGTCATTCTACGCCC	SPAC3G6.06c	rad2	0.0348824	0.00882353	FEN-1 endonuclease Rad2
GCCCCAAGGTTCCAAGGCGA	GCCAAGCTCGGGGAAGACAA	SPAC821.06	spn2	0.0348235	-0.0832353	septin Spn2
	CGGAAAGACGACAGCACGGA	SPCC63.02c	aah3	0.0347647	-0.144765	alpha-amylase homolog Aah3
CGGCTGGACCTTTGCGAATT	ATGCCCTTACGCCCCGATGT	SPBC1198.08	SPBC1198.08	0.0346471	-0.0255882	dipeptidase Dug1 (predicted)
GTCCGCCCCGTCGCATATCA	TGGGAGTTCGTTGGCGGTTT	SPAC4G8.03c	SPAC4G8.03c	0.0345882	-0.0200588	RNA-binding protein (predicted)
TCCGCGCCCATGAACAACAC	ACGGGGCAGGTTTGGGGATA	SPBP8B7.21	ubp3	0.0343529	0.0393529	ubiquitin C-terminal hydrolase Ubp3
CAAAGTGGCGAGCAGACGGG	AAACCTCTCCCGACCCGCTC	SPAC9.07c	SPAC9.07c	0.0342941	-0.0770588	GTPase Rbg1 (predicted)
TCTTTCGCGGGCTAGCTGCT	AGTCGCCAATTAAGCCCTTT	SPBC8E4.05c	SPBC8E4.05c	0.0341176	-0.0362353	fumarate lyase superfamily
AGACGTGGGGGGGGTATCGG	GAGTAGGGTTTGGGGGCGGA	SPAC323.03c	SPAC323.03c	0.0338824	-0.0368235	sequence orphan
TTCCCTTCCCGCATTTGTCC	ACAAATGGGGGCGAATGAGT	SPAC31A2.14	bun107	0.0337647	0.0431176	WD repeat protein, human WDR48 family Bun107
CGGCCATCCAACCCCAAGAG	ACAAAAATCCCCCGCGTCTT	SPCC188.12	spn6	0.0334706	0.0708824	septin Spn6 (predicted)
CAAGGGGTTTTCGAAGCGGT	GAAACTCTGAGGCCGGCGCT	SPAC16A10.05c	dad1	0.0334118	-0.0265294	DASH complex subunit Dad1
CATAGGTTGGTTGCCGGGGG	TTGCCTCCATGATTCCGTGT	SPBC19F8.08	rps401	0.0333529	-0.0335882	40S ribosomal protein S4 (predicted)
ACTCAAAAACCCGGAGGGGG		SPCC24B10.13	skb5	0.0332941	-0.0291176	Shk1 kinase binding protein 5
TTCCCCCCCGGTAGACAGAT	CCCGGGCCGTTTGTTAGGGT	SPBC1711.14	rec15	0.0332353	0.00576471	meiotic recombination protein Rec15
CGACACGCATTTCCAGCACT	CGGGCTCCTTGTGCGGTCTA	SPAC694.05c	rps2502	0.0331765	0.0196471	40S ribosomal protein S25 (predicted)
ACCCTACGCCCGCAAACCTT	GCGGTATAGGGGGGCGTGAA	SPAC631.01c	acp2	0.0328235	-0.0844706	F-actin capping protein beta subunit (predicted)
CGCCGCCAGGGTCCAACTAC	CGCACATGGAAGCGCAATCC	SPBC18E5.08	SPBC18E5.08	0.0327059	-0.0257059	N-acetyltransferase (predicted)
CGAAAGGGGAGGGCGAAGAT		SPAC30C2.02	mmd1	0.0327059	-0.209765	deoxyhypusine hydroxylase (predicted)
GGTCGGTGGATGGGAGCTGT	CTGCGTTTTCGGCCCCTTCC	SPBC1348.02	SPBC1348.02	0.0325882	0.0120588	S. pombe specific 5Tm protein family
ACTCAAAGAGGATGCGGCCG	AGTCAACGGGAGGGAAGCCG	SPCC4B3.06c	SPCC4B3.06c	0.0325294	0.0385882	NADPH-dependent FMN reductase (predicted)
GGTTGTGATGCGGGTGGGTC	TTCGCAGACGGCAGGACTGT	SPAC12B10.03	bun62	0.0325294	0.0567647	WD repeat protein, human WDR20 family, Bun62
TGTTCCGCACCTCGTCCTCA	ACCTACCACCCCCCGACTGC	SPAC13D6.04c	btb3	0.0323529	0.106706	substrate adaptor for cullin 3 ubiquitin ligase Btb3
GGGGATTAGCGCGCACTTTG	GGGCGGCGTATTTGCATGTC	SPBC30B4.03c	adn1	0.0323529	0.00729412	adhesion defective protein, predicted transcriptional regulator (predicted)
CGGGCTGGAAGGGGTAAGGC	CAAGTCCCCTCCCGATCCAG	SPAC9G1.08c	SPAC9G1.08c	0.0322353	0.0238824	phospholipase (predicted)
CCTCTGCGCGCTTGTGCTCT	TTGTACGGTGGGAGGCGGAA	SPBC20F10.03	SPBC20F10.03	0.032	0.0797059	conserved eukaryotic protein
TGGCCTTTGACCTTGGGCGT	TTTTGGACCTGGCTTGCACG	SPAC4H3.07c	SPAC4H3.07c	0.0318824	0.0285882	protein phosphatase Fmp31 (predicted)
CTTGTTCCTGTGGTGGCGGC	CGGCACGTGGCTGGAGGTAA	SPAC16A10.01	SPAC16A10.01	0.0318824	0.0812353	DUF1212 family protein
GCAGCCCAGACGAATCACGC		SPBP35G2.14	SPBP35G2.14	0.0317647	-0.0585882	RNA-binding protein
CTTTGTCGCGGTCTCCCCAG	GGTGAGAACCCCAATTGGTT	SPAC17H9.13c	SPAC17H9.13c	0.0317059	0.0488824	glutamate 5-kinase (predicted)
ATCGGACGCCATATCACCCA;ATCGGACGCCAAATCACCCA	TCATAATTGCGCGTGCCTGG	SPAPYUG7.03c	mid2	0.0316471	0.0208235	medial ring protein Mid2
TGACAAAAGCAATGGCCCGC	TGGGGGTGGGGAAAACGTGT	SPAC6C3.04	cit1	0.0315882	0.0375882	citrate synthase Cit1
TACCCCCTTGGCCGGCCTTA	TGGGAGGCTGTCTGATGGCG	SPAC824.09c	SPAC824.09c	0.0314706	-0.0956471	GTPase activating protein (predicted)
GGGACGAAAGTGGGCAACCG	CGGTTGGGCATCAGGAGGAG	SPAC1A6.08c	mug125	0.0314118	0.00370588	sequence orphan
AGCATCACTTCGGCCCACGC	TGGGGGGCCTTGTGGAAAAT	SPAC8F11.02c	dph3	0.0314118	-0.0438824	diphthamide biosynthesis protein Dph3 (predicted)
GGGCTCAAATCCGGCGACGT	GGCGAGCTAGTGGCGGGGTT	SPBC216.01c	SPBC216.01c	0.0311765	-0.015	DNA damage response protein (predicted)
TTACAAACACCGCCGGCCCT	CTTGGTCGTGGGGTTGGCTC	SPAC2G11.13	atg22	0.0308824	0.0646471	vacuolar amino acid efflux transporter Atg22
GCGGTGATCGTTCGTTGGGT		SPAC4C5.02c	ryh1	0.0308235	0.0649412	GTPase Ryh1
ACGGGAACATATCGGCTGGC	ATTTACCCGCCCGTGCCCCA	SPAC17G8.02	SPAC17G8.02	0.0306471	-0.0111176	uridine ribohydrolase (predicted)
CAGAACCCCTCCGCAGCAGT	TACCTGCAAAGCCATCGCCA	SPAC19D5.02c	SPAC19D5.02c	0.0305882	0.0859412	peroxisomal membrane protein Pex22 (predicted)
CGGCAGGGTCAGGCAGTAGC	TGCAGACAGCGAAAACCCCC	SPBC3H7.05c	SPBC3H7.05c	0.0304118	-0.0336471	sequence orphan
GCCCTGGGGTTGGACATGTT		SPBC16C6.04	SPBC16C6.04	0.0304118	-0.00947059	sequence orphan
CTTGCGTTGTGCGGGCTTAT	AGGCGGATAGGGGTAGGCGT	SPAC8F11.05c	mug130	0.0303529	0.0565882	sequence orphan
	CCAACAAACGCGGCCAAAGC	SPCC16A11.03c	SPCC16A11.03c	0.0302353	0.0436471	DUF2009 protein
GTTGGCGGGGGGGATATGTT	AATGGGTGCAGCGGTTTGGC	SPCC1620.02	wtf23	0.0301765	-0.097	wtf element Wtf23
CTTCCGCAATCCCCTCCTCA	GCTTACAATCACGGCGCGCT	SPAC23H4.17c	srb10	0.0301176	-0.0147059	cyclin-dependent protein Srb mediator subunit kinase Srb10
GGATACCAACCTGCGGGCAC	CCTTCCGCCGACCCGTATAA	SPCC330.07c	SPCC330.07c	0.0300588	-0.0995882	membrane transporter (predicted)
GCAGGCGGGTCTTGAGGGAA	CCCCTGCCCCCTCCACTTTT	SPBC20F10.07	SPBC20F10.07	0.03	0.0677647	GRAM domain protein
TCGTCGCATGCCCACCTCCT	ACAATTGCGCCCTCACCACG	SPBC337.09	erg28	0.0299412	0.391765	Erg28 protein (predicted)
GGGCGGACTATGGGGGCAAT	TTTCCGCCAATCCCGCCTAA	SPAC630.10	SPAC630.10	0.0299412	0.0261176	conserved eukaryotic protein, DUF3321 family
TCATCGACGCCCGAGGCTAT		SPAC3F10.16c	SPAC3F10.16c	0.0299412	-0.0182353	GTP binding protein, HSR1-related (predicted)
GCCAGTGTGTGGTCGGCCCT	CCGCCCCGACGCAACAAATA	SPBC27.02c	ask1	0.0298824	0.0691765	DASH complex subunit Ask1
CCGGGACAGCGTATCGGGTT	TGTTAGCCCCGCGTTTGCAG	SPBC1683.13c	cha4	0.0295882	0.0998235	transcription factor Cha4 (predicted)
CGGAATAGATGAGCGCGGGG	ACAGGGAGCACGACACAGCG	SPBC23G7.07c	SPBC23G7.07c	0.0295294	0.00823529	U3-containing 90S preribosome complex subunit (predicted)
TAAAAACCAGGGCGGGGATG	CACAACTCCGTCCCCCACGC	SPCC18B5.09c	SPCC18B5.09c	0.0294706	0.00317647	sequence orphan
GCAGCCAAAGCGGCCGATAA	CCGAATGGGTCCGGCAAGCT	SPAC1687.09	SPAC1687.09	0.0294118	0.0418824	ENTH/VHS domain protein (predicted)
TCGGGCTTCTGGGTGGAATG	GGAAAGCAAGAGCCAACGCC	SPBC887.08	SPBC887.08	0.0293529	0.0196471	sequence orphan
CACGACGGCGCACGAAGATA	TCCTGCTTGCCGATCGTCCC	SPAC9.02c	SPAC9.02c	0.0292353	-0.0611765	polyamine N-acetyltransferase (predicted)
TGTGTAAGGGCGATGCGGGA	GCCACATAAGCCAACCCGCA	SPBC12C2.03c	SPBC12C2.03c	0.0292353	0.00335294	methionine synthase reductase (predicted)
CTTCCACTGGGGTGCTCCTT	CTGCCTCCATTACACCGCGA	SPBC12C2.05c	bzz1	0.0291765	-0.0184706	diacylglycerol binding protein Bzz1 (predicted)
CCTTCTCTGGCGCGTTGTTG	ATCGTTTCGTTGGCGGAGGG	SPAC16E8.14c	tae1	0.0289412	0.069	AdoMet dependent proline dimethyltransferase involved in translation Tea1 (predicted)
CTGGGTATGCGGTGGCTTTT	CGGCGTTCATGCAAAGTGCG	SPBC557.04	ppk29	0.0289412	0.0928235	Ark1/Prk1 family protein kinase Ppk29
CCGCTCCAAACAATGCCCAA	CCCCTACGTCCATGCGCAAT	SPAC13F5.05	SPAC13F5.05	0.0288824	0.0559412	thioredoxin family protein (predicted)
TGGAAGGTAAGCAGGGGCGG	ACCGCCGATCGCTATGACCC	SPCC24B10.18	SPCC24B10.18	0.0287647	-0.022	human Leydig cell tumor 10 kDa protein homolog
GTGACCCCGCTGCCCATAGT	TCGGAAATGGGGCGTGCTAT	SPBC28E12.02	SPBC28E12.02	0.0286471	0.0424706	RNA-binding protein
TAAACCTCGGCTGCTCCCCT	TTTCATTAACCGCGCAACCG	SPCC338.02	mug112	0.0285882	0.00941177	dubious
CTTTGGCCTTAACGGGTTCG		SPAC12G12.10	wdr21	0.0285294	0.0672941	WD repeat protein, human WDR21 family
ACTGTCGTGCTCTCGGTGCG	ACATCAACAGCCGGACCCCT	SPBC1703.06	pof10	0.0285294	-0.055	F-box protein Pof10
GTCGTGAAGGCGGGAGGCTG	ACAAGCAGACCGGCGACCCC	SPBC21B10.04c	nrf1	0.0285294	0.175412	GTPase regulator Nrf1
TGGGCGAAACGGGCATGAAC	GGCGGAACTTGAGGGGAGGT	SPAC664.13	SPAC664.13	0.0285294	0.0599412	sequence orphan
CACACCCGACCACACCCGAA	AGGCAACCGGAGAGGCGAGC	SPCC622.04	SPCC622.04	0.0282941	0.0635294	dubious
TGGGTTATCCCGCCCGTAGC	ACCACATCGGGACACACGCA	SPAC328.10c	rps502	0.0282353	-0.0767647	40S ribosomal protein S5 (predicted)
CGCGCTGTCCCGGTGATAAT	GTGGACGCCTTGACCTTGGG	SPCC548.07c	ght1	0.0282353	0.0125882	hexose transporter Ght1
GCGGTGTTGGTGATGACGGT	AGTGTTAAGCGCGCCCTCGA	SPAC644.07	SPAC644.07	0.0281765	-0.0128235	mitochondrial Rieske ISP assembly ATPase (predicted)
TTGGGGAGGGATCGATGGTG	GCCCCACCTAACCCATTGCA	SPCPB16A4.02c	SPCPB16A4.02c	0.0281765	0.301235	conserved fungal protein
TTTGACATGCGAGGGTGTGT	CTCTCCCCACACCGTCCCCC	SPAC1782.04	cox24	0.0281176	-0.0893529	mitochondrial mRNA processing protein Cox24 (predicted)
CGCACAAAAAGCCGCGGAAA	TAGGCAGCACACCGAGACGC	SPAC22A12.02c	mug103	0.0281176	0.004	sequence orphan
GGGGAAATTGGGCGGGCATA	GCAGTAAGTCATCCGGCCGG	SPBC1271.07c	SPBC1271.07c	0.028	0.00764706	N-acetyltransferase (predicted)
TTGGGGGATTGGCGCTTATG	CAAGCGAGTCAAGAGGCGGC	SPBP23A10.10	ppk32	0.028	0.0112941	serine/threonine protein kinase Ppk32 (predicted)
CCGACAAACCCAACAGGCGC	AAACGAATATCCGCGCGACT	SPAC5D6.09c	mug86	0.0278824	0.0565882	acetate transmembrane transporter (predicted)
TAATCGTCCCGCCTTGCCTG		SPAC8C9.07	SPAC8C9.07	0.0278235	-0.0254118	rRNA processing protein Fyv7 (predicted)
GGAAGTGCTAAAACGGGGGT	ACTACCCCGCACCCGATCAA	SPAC1071.11	SPAC1071.11	0.0277647	-0.0455882	NADH-dependent flavin oxidoreductase (predicted)
ATACGTTCGGAGGGATGCGG		SPBC2D10.06	rep1	0.0277059	-0.0320588	MBF transcription factor complex subunit Rep1
AGGGGGGTAAGATGGCGTCG	TTTGCGCTGATTGCTTTGGC	SPCC965.11c	SPCC965.11c	0.0275882	-0.00882353	amino acid transporter (predicted)
	CACGCACGGATTACGCAGCC	SPAC24B11.08c	SPAC24B11.08c	0.0274706	0.0686471	COPII-coated vesicle component Erv46 (predicted)
GGCGTGGCGGGTACAAAGTG	CAACAAACGATGGGACGCGG	SPAC56F8.09	rrp8	0.0274706	-0.0899412	rRNA methyltransferase Rrp8 (predicted)
CGGTCAGTGGGTGGGTTCAA	GCAGGGCAACATCGGGAAAC	SPBC646.08c	SPBC646.08c	0.0274706	-0.0334118	oxysterol binding protein (predicted)
AGCGGCCGTGTGTGGTTTCC	ATGGGGAGATGATGCGGACG	SPAC4F8.01	did4	0.0274118	0.237059	ESCRT III complex subunit Did4
CATTGTGTCTCAGCCCCCGG	TAGCGGTTCGCCCCCACAAG	SPAC15F9.01c	SPAC15F9.01c	0.0273529	-0.0250588	central kinetochore associated family protein
GGCGAATGGGCAATTGGTTC	TCGCTTATTGCCCATCCCGG	SPCC970.05	rpl3601	0.0272941	-0.0145294	60S ribosomal protein L36
AGAGAAGGCCCCAGCAACCC	CCAGCCTGCCTTCCCGATTA	SPAP27G11.08c	meu32	0.0272941	0.0498235	sequence orphan Meu32
GAAAGTGGGGGTTTACGGCG		SPAC11D3.14c	SPAC11D3.14c	0.0272353	0.0861176	oxoprolinase (predicted)
AATATCCCGCGGCCCAAATC	GTTCCTCTGTCGCGGACCTT	SPAC688.06c	slx4	0.0271176	-0.135176	structure-specific endonuclease subunit
GTTAAAGGAGCGGCGGGGGA;GTTAAAGGAGCGGCGGGTGA	CGGGGAGCGCTTGTCATGGA	SPCC1840.02c	bgs4	0.0270588	-0.166471	1,3-beta-glucan synthase subunit Bgs4
GCTCACGCCCTTCTCACCGA	AGGCCATTCCCGCTGTACGC	SPBC1105.11c	hht3	0.0270588	-0.0443529	histone H3 h3.3
TCAAGACGGGGTGGGTGGTT	TCAAAAGCCAGCAGCAACGC	SPAC29B12.13	SPAC29B12.13	0.0268235	0.0751176	S-(hydroxymethyl)glutathione synthase activity (predicted)
GCACGAGAGGGATCAACGCG	GCTCCATCGTCTCGCACCCA	SPAC29B12.08	clr5	0.0265294	-0.0410588	Clr5 protein
TCGATACCCCCAGGCGCCAC	GGGGAAGCGCGCAAAACAGT	SPAC513.07	SPAC513.07	0.0262941	0.0218824	flavonol reductase/cinnamoyl-CoA reductase family
ACTCCCACACTTCGCGCTCA	GAGGGGGTCGGTAGGGGGGA	SPAC22F3.08c	rok1	0.0262941	0.107471	ATP-dependent RNA helicase Rok1 (predicted)
TGTTCCGGTTGGTATGCGCA	TAAACCCCGCCAAGCAAAGC	SPAC19A8.03	SPAC19A8.03	0.0261176	-0.0870588	phosphatidylinositol-3-phosphatase, myotubularin family (predicted)
GAGACGGGGGCCAAGAGGAC		SPBC12D12.06	srb11	0.026	0.0235294	cyclin CycC, Srb mediator subunit Srb11
GATTTGCGATGGCCGTGGCT	AACATGGCTCCTTCGTCCGC	SPBC409.20c	psh3	0.0259412	0.101941	ER chaperone SHR3 homologue Psh3
CGGTGCTGATGGGACGTGCT	CCGCTTTATCGGCAATGGCA	SPBC1718.02	hop1	0.0259412	0.0727059	linear element associated protein Hop1
CCCACGGCCGGATCTTGTAT	CACGCAAGAACAACCGCCAC	SPAC3C7.03c	rad55	0.0259412	0.137176	RecA family ATPase Rhp55
CCGGAGGCGAACCCAAGAAG	GCCCTGCCATACCGGACCCT	SPBC83.05	SPBC83.05	0.0258235	0.0197647	mitochondrial RNA-binding protein (predicted)
	ATCGCCGCCGACACATCATT	SPAC11E3.09	pyp3	0.0258235	-0.0327059	protein-tyrosine phosphatase Pyp3
GGCGTTTTCTGCGTTATGGA	TTCGCGTCGTCCTTTGGGCT	SPAC22A12.14c	SPAC22A12.14c	0.0257647	-0.0231765	BSD domain protein, unknown biological role
GTGGGCGCTGGGGTACGTAA	CGACGGCGGGCAAGAGATAT	SPBC651.03c	gyp10	0.0257059	0.0442353	GTPase activating protein Gyp10
TCCCGGCCTCTGTCAACGAT	GTACTTTTCGTTCGGCCGCC	SPBC3E7.08c	rad13	0.0256471	0.109882	DNA repair nuclease Rad13
TTTTGGTGACGGCCGGCTAG	GACCTCTCCAATCCGCCGCA	SPAC1952.15c	rec24	0.0254706	0.0714118	meiotic recombination protein Rec24
CGCCATCACCCTTGACACCC	CGTGAAGGCGGAAAGCAGCG	SPBC18H10.15	ppk23	0.0254706	0.0351176	serine/threonine protein kinase Ppk23
CGCCGAGGTACCAAATCAAA	CCTAGGCCACCCCCCGATGT	SPCC550.08	SPCC550.08	0.0254118	0.0282941	N-acetyltransferase (predicted)
GCGACGCACGGGGGTATTTT		SPBC2G2.14	SPBC2G2.14	0.0253529	0.137	sequence orphan
GGAGATACGTGGCTTGGCGG	ATGAATGGGGCCTGCGCTAG	SPBC119.12	rud3	0.0252353	-0.0690588	Golgi matrix protein Rud3 (predicted)
GCCAAGCGAAAAATGCCCAC	GACAGGGTCTCGGGCAAGCA	SPBC725.06c	ppk31	0.0251765	0.100235	serine/threonine protein kinase Ppk31 (predicted)
GTGGGAGACAGGAGGTGGCT		SPBC18H10.05	SPBC18H10.05	0.0250588	0.106118	WD repeat protein, human WDR44 family
TTGAATTGTGACCGCCGCTT	GGAGATACAACAGCCCCCGC	SPCC1020.07	SPCC1020.07	0.0250588	-0.00729412	haloacid dehalogenase-like hydrolase
CTACGCGCCGACACCTTGCT	TTCGTCGGGGGTTCAAGGAG	SPAC15E1.09	grx2	0.025	0.0194706	glutaredoxin Grx2
CACGCAAACCACTCACGCGA	TATCCTTGTCGGGGCGGGTG	SPAC2F3.05c	SPAC2F3.05c	0.025	-0.119412	xylose and arabinose reductase (predicted)
GCACGCCCAAGCAATGATCC	TCCGACGACATCCACAGACC	SPAC4G9.14	SPAC4G9.14	0.0249412	-0.0189412	mitochondrial Mpv17/PMP22 family protein 2 (predicted)
GGAGAAGGCGGGAGGTGGAG	ACTTCACCCTGCCGCGACAC	SPBP35G2.07	ilv1	0.0247647	-0.154059	acetolactate synthase catalytic subunit
AGAATCACAACCGCGCCAGT		SPCC1919.11	mug137	0.0247647	0.0194706	BAR adaptor protein
CAACCGCGCAAAGCCAAGAT	CTTGGGGTCGGCTTGATGGT	SPBP8B7.27	mug30	0.0245882	0.0242941	ubiquitin-protein ligase E3 (predicted)
CGTGTCTGGCATAGGCGGGC;CAGCGAGAGCGGCATAAACG	TATGGCGGAGGGAGAGGCTG	SPBC25B2.07c	mug164	0.0245294	-0.119176	microtubule-associated protein Mug164
CCGGCAAAGGCACACCAGTA	CCTGTGCCCTAAAGCCCGTC	SPBC776.11	rpl2801	0.0244706	-0.0601176	60S ribosomal protein L27/L28
AAGCCGTCCCTACGTAATGT	GCACGCCCAAGCAATGATCC	SPBC14C8.05c	meu17	0.0244118	0.0725882	glucan-alpha-1,4-glucosidase
CACGCAAACCCCTCGGAACA	ACCTTCCAGGGGTTTCGGCA	SPAC23C11.01	SPAC23C11.01	0.0244118	0.0642941	ER membrane protein, ICE2 family
CATTTCTTCTTGGGCGCGCA		SPAC23G3.04	ies4	0.0243529	0.0178235	Ino80 complex subunit Ies4
ACGTTCGTGCGGGGCTAGGA	TAGCGATGGTTCGGGCCAAA	SPAC4C5.01	SPAC4C5.01	0.0240588	-0.014	haloacid dehalogenase-like hydrolase
CCCGGCGTTCCGAAAAGTTT	GCAACCCCGGCCCCATAAAG	SPAPB24D3.05c	SPAPB24D3.05c	0.0240588	0.0421176	pseudo ring cleavage dioxygenase
GCTCATCGGGGCTGTGGATT	GCGGGACTTTCTATCGGCCA	SPAC3G9.03	rpl2301	0.0238824	-0.0852941	60S ribosomal protein L23
	GGTCCCCATCCGTCTGCTAT	SPAC637.07	moe1	0.0238824	-0.0104706	translation initiation factor eIF3d Moe1
GGCCGCGGGATTAAGGTGGA	GCTTGCCCCCTGCCATTTGA	SPBC21C3.06	SPBC21C3.06	0.0237647	0.0518235	sequence orphan
ACGTGACCGTAAATCGGGCG	AGTGGTTGCGTACGGGGGTG	SPAC110.01	ppk1	0.0236471	0.106471	serine/threonine protein kinase Ppk1 (predicted)
GATTTTGCTGGGGTTGCGCT	ACCCGTGCCGCTCTCTTTCC	SPAC2E1P3.04	cao1	0.0234118	0.194118	copper amine oxidase Cao1
GGGTGTGGAAAGGTGGGGCG	TGCCTTGCGGGTGTTTTCTG	SPCC24B10.09	rps1702	0.0232941	-0.0832353	40S ribosomal protein S17 (predicted)
CACCTCAATCACGGCCGACC		SPAPB24D3.04c	mag1	0.0232941	0.0685882	DNA-3-methyladenine glycosylase Mag1
CGAACATATTGGCGCCCGGA	TGGCCGAATAGGGGGTGGTT	SPAC1071.03c	SPAC1071.03c	0.0230588	0.00317647	sequence orphan
CAAGGCAGGCGTCGAAAACC	ACCCCTTAATGCTCCGCCGA	SPCC1620.11	nup97	0.0228824	0.144647	nucleoporin Nic96 homolog
TCGCCTTCGGTTGTCCCCAG	ACTGGGCTCGATGGGCTGCT	SPCC4B3.15	mid1	0.0228235	-0.0981176	medial ring protein Mid1
TGCTTGGGCCGGACGTGAAT	AGATGTTCGGCGCGGTGAGA	SPBC713.03	SPBC713.03	0.0227647	-0.0238824	mitochondrial D-lactate dehydrogenase, cytochrome (predicted)
AGGGGCGAGGGTAAGGGAAA	TGCCCCCGCCACCATTTATT	SPAC1687.10	mcp1	0.0225882	0.0134706	sequence orphan
TTCAGGGCGGCGGATGGTAT	CTGGTCCTTGCCCCCCCCTT	SPBC13E7.08c	SPBC13E7.08c	0.0225294	-0.0319412	RNA polymerase II associated Paf1 complex (predicted)
CCGATGCTCCCGCTTTGCTA	CTTCATGTTTCCGGCGCTGC	SPAC869.04	SPAC869.04	0.0225294	-0.0694706	formamidase-like protein (predicted)
AGACGGTGGGTGATGCGGTG	ACGGCCTGTGGATGCAATTG	SPAC3H1.05	SPAC3H1.05	0.0221765	-0.0372353	CAAX prenyl protease (predicted)
GCAGGGTCAGAAAGGGCTCG	CGCGTTATGCATTCCTCGGA	SPBC21C3.18	spo4	0.0221765	0.00647059	serine/threonine protein kinase Spo4
GCGTTGCCTTCCCGGTTTTG	ACTGTGGTATGGGTCCGGCG	SPAC1D4.06c	csk1	0.0221765	0.0408824	cyclin-dependent kinase activating kinase Csk1
AGCGTCCCAGGTCCCAACCC	CAGACGAAGGGCAGCAGGTG	SPAC29E6.09	SPAC29E6.09	0.0220588	0.0948235	sequence orphan
CCAGTACACCAAAGGCCGGC	CACTACCCGGCCCAGCTCCT	SPAC18G6.05c	SPAC18G6.05c	0.0220588	-0.102765	translation elongation regulator Gcn1 (predicted)
CGAGGATGCGGAGGCGTAGA	ACTATTGGGCTGGCGCGGAT	SPBC11C11.09c	rpl502	0.0218235	-0.110235	60S ribosomal protein L5
CCACCCCGGACAAGAGACGC	CGTCGGGTGGCTGGAATGTA	SPBC947.05c	frp2	0.0217647	-0.0510588	ferric-chelate reductase Frp2 (predicted)
GGTTTCAGGCAGGTGTCGGC	TCGATGCCCCCGTTCCTTTC	SPAC1D4.13	byr1	0.0217647	-0.00458824	MAP kinase kinase Byr1
ACAGCGAGTTGGGTGGGGCC	GACGACCCCCAAGACCTGCA	SPCC330.11	btb1	0.0217647	-0.0557647	BTB/POZ domain protein Btb1
CACCCTCCTAACCCCCGCTT	GACCCGGCCGCAAAGAACGT	SPAC1687.06c	rpl44	0.0217059	-0.0591176	60S ribosomal protein L28/L44 (predicted)
TAACAGCCCACACGCCCAAG	CACACTTGGGACGACGACAG	SPAC18B11.02c	SPAC18B11.02c	0.0215882	0.102824	tRNA pseudouridylate synthase (predicted)
GGCCGGCGCTAAACAATTTT;GGCCGGCGCGTAACACAATT	ACGTGCAGTGGTTGGTTCGG	SPBC9B6.09c	mdl1	0.0214706	-0.0135294	mitochondrial peptide-transporting ATPase
TCCCAAATCGGTTGCAACGG	TTCCGCCATCGACTTCAGCC	SPAC31G5.10	eta2	0.0214706	0.0188235	Myb family protein Eta2
	GCGCCAGAACACCCACACCT	SPBC543.10	get1	0.0214118	0.0454706	GET complex subunit Get1 (predicted)
CCGCCGTCAGCAGCCAAGTA	CGCTAGCCCCCGAAAGAGAA	SPAC15A10.07	SPAC15A10.07	0.0214118	0.164118	sequence orphan
GCTAGAACCGCACGACCCGA	GACCGCATCGCAGAAACGCT	SPBC1921.01c	rpl35b	0.0213529	-0.109353	60S ribosomal protein L35a (predicted)
GGGGAGCAACGAGAAGGTGG	CGGGGGTAGGATTGCACGTT	SPBC16H5.05c	cyp7	0.0212353	0.0586471	cyclophilin family peptidyl-prolyl cis-trans isomerase Cyp7 (predicted)
TCATCGACGCATCACCGTGC		SPBC1683.02	SPBC1683.02	0.0211765	0.261412	adenine/adenosine deaminase family (predicted)
TCGTAATCAGTGCGGCGGAA	TTGCAAACATCCCGGCGCTA	SPAC1002.03c	gls2	0.0211176	-0.111	glucosidase II Gls2
TTAGGGGAACGCGCATGCTG	AGGAACCCGAAGCCCGCAAC	SPBC17G9.05	rct1	0.0211176	0.0348235	RRM-containing cyclophilin regulating transcription Rct1
TGTTACCCTCTCCGGCCCTG	GCGGAATGCGTGAAGCGGAA	SPCC1450.09c	SPCC1450.09c	0.0210588	-0.075	phospholipase (predicted)
AGGCTTTGGCGTGGGTGTTT	CCTCCGCACCAGACCCAACA	SPCC645.08c	snd1	0.0209412	-0.00194118	RNA-binding protein Snd1
TCGGTGCTTGGCCTGTCCTG	GTTGGGGCGTCTCTCCTTGT	SPAC10F6.05c	ubc6	0.0208824	0.0285882	ubiquitin conjugating enzyme Ubc6 (predicted)
ATGCTCCGCTCCACCCCTAA	CGACCCCGCAGCCACTTTAA	SPAC589.02c	med13	0.0208235	0.0112353	mediator complex subunit Srb9
ACATCTCAGGGGGGGGCGTG	GGTCATTCGTGCGGGGGTCA	SPAC5H10.04	SPAC5H10.04	0.0208235	0.0101176	NADPH dehydrogenase (predicted)
TCCTCCCAGCTCCCAATCCT	CGCCGCTCTACGTCAACACT	SPBC530.03c	bag102	0.0207059	0.267353	BAG family molecular chaperone regulator Bag102 (predicted)
TAGTCGGTGATGTAGCGGGT	CAGACCCTCCAGACCGCCAG	SPAC6C3.08	SPAC6C3.08	0.0207059	-0.0132353	proteasome regulatory particle, gankyrin (predicted)
GGTGGGATCGCATTTGGCTT	CGCCCTACGTTCTTTCGCCC	SPBC887.15c	sur2	0.0204706	-0.0784118	sphingosine hydroxylase Sur2
ACTTGTGTGCGGGGTGAGCC	CGGGGTGGCTCTGGATTTGC	SPAC29E6.07	SPAC29E6.07	0.0204706	0.0521765	sequence orphan
	GCCCGTTGCCTCTTCGAATG	SPBC1709.18	tif452	0.0204118	0.0402941	translation initiation factor eIF4E 4F complex subunit
CGGCTCGGTGAAGTGTTGCC		SPBPB2B2.03c	SPBPB2B2.03c	0.0202941	0.0342353	pseudo-very degraded permease
TCAAAACGCGCACCGGGAAA	CGATGCCCAAAGCCCACCAA	SPBC11B10.10c	pht1	0.0201765	0.106353	histone H2A variant H2A.Z, Pht1
CTGGGCTGTTCGACGGGCTG	CTTATGTGCGGCTCGGCTGA	SPAC25G10.05c	his1	0.0200588	0.00905882	ATP phosphoribosyltransferase
CTGGGCGCCTGGGGTATGTT	CAAGTCTAGTCGCGGGGGGT	SPCC895.07	alp14	0.02	-0.0231176	TOG ortholog Alp14
AAGTTGCAATGGACCGCGCC	TGAACGTCGAACAAGCGGCT	SPBC1289.06c	ppr8	0.0197647	-0.0285294	mitochondrial PPR repeat protein Ppr8
TGTAGTCCCCCCCCAACGCC	AGGGTGGTTGCGGTCGTGCC	SPBC428.14	SPBC428.14	0.0196471	-0.0212353	1-acylglycerol-3-phosphate acyltransferase (predicted)
ACGTGGAGGGCGGGAGATTC	GCCAAGCCTCCAACCACGCA	SPCC1620.07c	SPCC1620.07c	0.0194706	-0.108588	lunapark homolog
CACCCCATAGAACGCCCACC	GCCGGTCTGCGTTAGTGCCT	SPAPYUG7.06	mug67	0.0194706	0.0129412	PPPDE peptidase family (predicted)
CCCCATCCTGGTCTTGCCCC	TACCAGGCCCAAGCCCAGAG	SPAC1782.11	met14	0.0194706	0.15	adenylyl-sulfate kinase (predicted)
CAGATCGCCGGTGACAAACG	AGAAGCTTATCCCCCCCCGC	SPBC16A3.02c	SPBC16A3.02c	0.0193529	0.0504706	mitochondrial conserved protein (predicted)
ATGAAGTTGGGGGGTGCGTG	CAGAGAAGGAACCCCCCACG	SPAC4D7.10c	spt20	0.0192353	-0.0274118	SAGA complex subunit Spt20
TGCAGCGGAGCATATCAGCC	GGGCAGGGTTGTCGTCTCGT	SPAC1687.07	SPAC1687.07	0.0192353	0.0474706	conserved fungal protein
ATTCTTCGTGCCCCCGTCCT	AAAAGGTGGCTGGTGTCGGG	SPBC2G2.10c	mug110	0.0191176	-0.0996471	sequence orphan
	CTGCTCGCGCCTTATCCCTC	SPBC29A3.07c	sab14	0.0190588	0.124824	U2 snRNP-associated protein SF3B14 ortholog (predicted)
ACGACCGCCAAGTTACCCGC	CGGGACGAGCAGGGCAGAAG	SPAC144.17c	SPAC144.17c	0.0190588	-0.0100588	6-phosphofructo-2-kinase (predicted)
GGAAGGCGCCGGGACTAATG	GCAACTGTCCCCAACCCGAA	SPBC24C6.10c	dip1	0.0189412	-0.109941	WISH/DIP/SPIN90 ortholog Dip1
GAGGGAATCGTTGGCGGGTC	CATGGGGTGGGCGCTAGCAA	SPCC285.10c	SPCC285.10c	0.0187647	0.046	SPRY domain protein
CTCTGGGGGTGTTCTGATTT	TGGCACGATGGGAAGGGAGG	SPBC26H8.05c	SPBC26H8.05c	0.0187647	0.0587647	serine/threonine protein phosphatase (predicted)
GCGCCCGCGTACTATTCACG	TTAGACGACACGCCCCAATC	SPCC622.15c	SPCC622.15c	0.0187647	0.00952941	sequence orphan
TGTTGGGGTTGTTCGTGCGG	GGCAGGAACGGGAGTGCGAA	SPCC1672.09	SPCC1672.09	0.0187059	0.0875294	triglyceride lipase-cholesterol esterase (predicted)
CGTTACCCATTGCCCGCTCG	TGATCCGGTGCTGCTTCGGG	SPBC3H7.10	elp6	0.0187059	-0.122412	elongator complex subunit Elp6 (predicted)
CAGCTGATCGGTTGCGGGAG	AGGACGCCGTAATGGAACAA	SPCC16C4.06c	SPCC16C4.06c	0.0185882	0.0548235	tRNA pseudouridine synthase (predicted)
CTCGATAGGGCAACAGCTGA	ACAAGTCGCTCCGTGCACCA	SPAC11D3.01c	SPAC11D3.01c	0.0184706	0.0152941	conserved fungal protein
CACCCCTCCGCTCGACATTT	GTTTCCATTCGTCCCGGCTG	SPAC1805.08	dlc1	0.0184706	0.00764706	dynein light chain Dlc1
GTAATCGGTTTCTGGCGGCG	GGTTGGCTGGGTCTGAAGGG	SPBC577.12	mug71	0.0184118	0.0198824	endoribonuclease (predicted)
GCGGGGAACTTTGAGGAGCA	CCGCCGAGCTAATCCCACCC	SPCC1795.03	gms1	0.0184118	-0.0615882	UDP-galactose transporter Gms1
GCGCACCGAGGGATTTATGG	CGCCCTATCCAACACGAGCC	SPBP8B7.23	SPBP8B7.23	0.0183529	0.0111176	ubiquitin-protein ligase E3 implicated in trancription (predicted)
CACATCCCCAGCACGCACAC	TTCTTCGCGTCCGTTGCCTC	SPBC405.03c	SPBC405.03c	0.0181176	-0.0234118	membrane transporter (predicted)
GTTCATCCCCCACGCATCCA	ACGGAAGAGCCAAGGGACGA	SPBC577.14c	spa1	0.018	0.0191765	ornithine decarboxylase antizyme with +1 programmed ribosomal frameshift Spa1
GGCTCTGGATCGGGGCTGAA		SPBC839.17c	fkh1	0.018	0.0315882	FKBP12 peptidyl-prolyl cis-trans isomerase Fkh1
TCCGAGGTCCCCGCAACTAT	GAGGCCGGGAAGACAACGAT	SPAP27G11.15	slx1	0.0178824	-0.0207059	structure-specific endonuclease catalytic subunit
CGACGACGCCCTCCCCAACT	CGGTCCCCCCATCCCAGGTA	SPBC9B6.03	SPBC9B6.03	0.0176471	0.0695294	zf-FYVE type zinc finger protein
ACGGGGATTGTGGCGAGGTT	ACCCCCGAAGCTACCGATCC	SPBP8B7.02	SPBP8B7.02	0.0175882	-0.0277059	sequence orphan
CATGCTACCTGACGCGCCAT	TGTGGGGGCGTGGTTTCTCT	SPBC1348.12	SPBC1348.12	0.0175882	-0.0549412	zinc finger protein
TCATCTTGAGCGACGCCCTC		SPBC15D4.07c	atg9	0.0175294	0.0372941	autophagy associated protein Atg9
TGCTGTTCCTATGTCGCGCG	GCGGGGAATGAACAGGGCTC	SPBC23E6.10c	SPBC23E6.10c	0.0174118	-0.100824	methylthioribose-1-phosphate isomerase (predicted)
AGGTCGTCGGGCAGGTGGTG	CAGAATGGAGCAGGCGTTGG	SPAC2E12.05	wtf1	0.0173529	0.0436471	wtf element Wtf1, pseudo
CGAGGGCCAGCATGTCAGGA	CATACCCTCAACGTCCGGCG	SPAC2G11.05c	SPAC2G11.05c	0.0172941	0.0311176	BRO1 domain protein (predicted)
AGGAGCCCCGATCGCAAGAG	TGACCCTCCCCGCCTGACCT	SPAC20G8.04c	SPAC20G8.04c	0.0172353	0.0804118	mitochondrial electron transfer flavoprotein-ubiquinone oxidoreductase (predicted)
CCGCCCCGACCTTCTCATAG	AGGGATGGGTTTGTTGCGGG	SPAC1805.09c	fmt1	0.0171765	-0.148294	methionyl-tRNA formyltransferase Fmt1 (predicted)
TCCCCCTCGTCCCATATGCA	ACCGCAAACGCCCAAACCCT	SPAC3F10.05c	mug113	0.0171176	-0.0502353	T5orf172 family protein
TATCCACTCCGCCCACGCTC	GTGTTCGCGATTGGGGCTAT	SPCC613.02	SPCC613.02	0.0170588	0.012	membrane transporter (predicted)
GGCTTGACGCTTCCCACGAG	TCGCTGGCTGCATCCTTCCT	SPAC607.10	spo3	0.0168824	-0.0685294	sporulation protein Spo3
AGTTGTCATTGGGTGGCACG	CGATCCCCGAACACACAGGC	SPAC688.12c	SPAC688.12c	0.0168824	0.0298824	sequence orphan
AAGGCTGGGGTGCTCAACGA	CCCCACCCGACCCTAACCAT	SPAC18G6.13	SPAC18G6.13	0.0167647	-0.00305882	sequence orphan
TCCGGCGCCCTTATTGAGAG	GGTTCCTAGGCGATCGGTGC	SPBC215.06c	SPBC215.06c	0.0166471	-0.0371176	human LYHRT homolog
CGTTCGATTTCTGGTGCCGC	CACGCTTGGGGGTTTCCGAT	SPAC12B10.04	SPAC12B10.04	0.0164706	0.0992353	tubulin-tyrosine ligase (predicted)
ACTCTCCCGCCTCACCCCCA		SPAC26F1.05	mug106	0.0164706	0.0280588	sequence orphan
GGCCTACCACCTGCCGACTG	TCGGGCCAACTAACGGGGTC	SPCC1183.11	SPCC1183.11	0.0163529	0.122765	MS ion channel protein 1 (predicted)
AGTGACCCCAACCCCCCACC	GTGCTGAACGAACCCCGTGA	SPAC13C5.04	SPAC13C5.04	0.0163529	-0.0327647	amidotransferase (predicted)
AACGCCCCTCCCGACAAGCT	GAGGAAAACCCCGGCCACGT	SPAC1002.18	urg3	0.0163529	0.0674706	DUF1688 family protein
TTGACGGTTTGGATGGAGCG	TGCGCCCACATGCAGCTTCT	SPBC20F10.02c	SPBC20F10.02c	0.0162941	-0.0321765	DUF1741 family protein
TTCTCGCCCGTCTCGTTTCG	AGTAGTCCCTGCCCGTCCGA	SPCC18B5.07c	nup61	0.0162353	0.0265294	nucleoporin Nup61
ACGAAGTGGGAGGGCGTGAT	TACGCAGCGAACCACGCAAA	SPBC16E9.11c	pub3	0.0161765	-0.0681176	HECT-type ubiquitin-protein ligase Pub3 (predicted)
CACCTCAGTTAACCCGCGCG	AGGGGAGCGGTTATCGGGCA	SPAC23C4.07	tht2	0.0161765	0.0934118	meiotically upregulated gene Mug22
GAAGGCGAGGCGATGGTCAA	AGCGGTCTGTTGGGGGAGGT	SPBC1271.09	SPBC1271.09	0.0158235	0.00235294	glycerophosphodiester transporter (predicted)
CAAAGCCCGGACCCCATGAT	GACGTTTGCGCGGATTACAT	SPBC1A4.04	SPBC1A4.04	0.0157647	0.0354706	sequence orphan
GGTGGATAACGGCGGAGCAG	CCCACGCGCAGGGTCTTCAG	SPBC16G5.17	SPBC16G5.17	0.0157647	0.0348824	transcription factor, zf-fungal binuclear cluster type (predicted)
AGCCCCCCCGTCCACAAGTT		SPBC354.09c	SPBC354.09c	0.0155882	0.0378824	Tre1 family protein, involved in vacuolar protein degradation (predicted)
CGAGCAAAACCCCGCAAGCA	GCGTTGGGTCTTGTCTGGCC	SPAPB1A11.04c	SPAPB1A11.04c	0.0154706	0.0309412	transcription factor (predicted)
TTCACTGGATCAACGCCGCC	CTTTCGGCGGCTTTCTGGGT	SPBC902.03	SPBC902.03	0.0154706	0.0131765	Nem1-Spo7 complex regulatory subunit Spo7 (predicted)
CAAAGCGATGGGAGCCAAGG	AGAGCACCCCCACGACCCTC	SPAC13C5.03	tht1	0.0154706	0.0905882	nuclear membrane protein involved in karyogamy Tht1
TATACCCCCCGATCTGGCCG	ATGCACTTCACGCGTTTCGG	SPAC6F12.06	SPAC6F12.06	0.0153529	-0.0758235	Rho GDP dissociation inhibitor Rdi1 (predicted)
GGATAACCGCACACCCCCGA	CCAGTGCACAAGCCCAGAGG	SPBC19C7.08c	SPBC19C7.08c	0.0152353	-0.00370588	AdoMet-dependent tRNA methyltransferase (predicted)
GTTGTTTGGGGGGAGGAGCA	TCCGGATTCACCCCACCCAT	SPBC660.14	mik1	0.0152353	0.0358824	mitotic inhibitor kinase Mik1
GATTGTCGGTCGGGGTTTGG	GGGAGGGTACGGCAAAAGGT	SPBC685.03	SPBC685.03	0.015	0.0113529	sequence orphan
CCGCCTTTGCCCTATTGCCT	ACCAGGGGCCACCAGACAGA	SPAC521.04c	SPAC521.04c	0.0149412	-0.0331765	calcium permease (predicted)
AAGGATAGGGGGGTTGGGCG	CGAGACCACACGCCACGCCT	SPAC922.03	SPAC922.03	0.0149412	0.0482353	1-aminocyclopropane-1-carboxylate deaminase (predicted)
CAGCGGTAATGAAGGGGCGT	GGGGCGCAGATCGAAGCTTT	SPBC216.04c	SPBC216.04c	0.0148235	0.0404118	methionine sulfoxide (predicted)
ACGGCGAAACGGCAAGCAGA	GCACCTAACCGAAGCCAGCC	SPAC14C4.04	B22918-2	0.0147647	0.0361176	hypothetical protein
CCCGCGTTAGTCCCCTTCCA	TCGTGGTTCTCGGCGTGTGT	SPCC622.01c	SPCC622.01c	0.0147647	-0.0544706	dubious
CAAACCACAACCGCCACGAA	CTTCCAGCCGCCCTCTACCT	SPBC651.06	mug166	0.0147647	-0.066	sequence orphan
TCACCGAAAAGGGCCGCTAC	GTCCACCAACACCCCGCCAG	SPBC16E9.16c	lsd90	0.0147059	0.138588	Lsd90 protein
CCAGAGCGAGGGCGTCAAAA	CGCATCTCTCCCATCCACGA	SPBC18H10.18c	SPBC18H10.18c	0.0146471	-0.0446471	sequence orphan
GCGGGAGTTGCTAGGGCTTG		SPBC8E4.02c	SPBC8E4.02c	0.0145882	-0.0909412	sequence orphan
TTGGGGCGGGTCTGTAGGGA	TCGGGCTGGCGGTTTTTTTT	SPAC12B10.15c	SPAC12B10.15c	0.0145294	-0.0135294	ribonuclease H2 complex subunit (predicted)
AAATCCGAAAGAGGCGAGCG	AGCCTATGTCGGGTGGGGCG	SPBP8B7.09c	los1	0.0142941	0.0127059	karyopherin exportin T Los1 (predicted)
CCCTTATGCCTCGGGAGTCG	CTTGGGGCAACTGGCTGCGT	SPBC16C6.11	rpl3201	0.0142941	-0.0789412	60S ribosomal protein L32
	CACACCCCCTGCTTGTTGCC	SPBC13E7.07	SPBC13E7.07	0.0142941	0.167471	sequence orphan
TAGGAAAGGAGCGCGGGGTG	CTGGGGGGGATTCATGAGGC	SPAC1A6.03c	SPAC1A6.03c	0.0142353	0.0651765	phospholipase (predicted)
CCGGGGAGGCGTCTATGCGT	CAGCAAGCACAAGGCAACCG	SPAC13G6.01c	rad8	0.0141765	0.178588	ubiquitin-protein ligase E3 Rad8
GGGGGGGCCAGTGTGTGTAC	CCCTACTCGCCTATGCCGCC	SPCC1020.09	gnr1	0.0140588	0.0408824	heterotrimeric G protein beta subunit Gnr1
GCCAATTCGTAGCATCCGCT	GTGTACCCCTCCGGCCAAGC	SPCC1739.15	wtf21	0.014	0.00888235	wtf element Wtf21
ACCCCCTATCCGCCATCCTT	AACGGCTCGGTCCCTCACTG	SPAC20H4.04	fml2	0.0138235	0.0378824	ATP-dependent 3' to 5' DNA helicase (predicted)
GACGGGCGGGACAAACTACC	CAGCCATCCGTCCAACACCA	SPCC613.01	SPCC613.01	0.0137059	0.0421176	membrane transporter (predicted)
GTGGGACGGGGTGGACATGA	ATGGAGGCGAGGTGAGGGTG	SPAC1610.02c	SPAC1610.02c	0.0137059	-0.0520588	mitochondrial ribosomal protein subunit L1 (predicted)
CAGTCCAGCCCACGAGCATT	AGGTTAGGCGCGCTGGGTTA	SPBC947.04	SPBC947.04	0.0137059	-0.0195882	cell surface glycoprotein (predicted), DIPSY family
TGGGGCGGATAATGGGGTAA	CCCCCCGCATGTTGGAAGTT	SPBC1D7.03	mug80	0.0135882	-0.0596471	cyclin Clg1 (predicted)
	ACTGTGAAGCGGACTGCGAT	SPBC17G9.10	rpl1102	0.0135882	-0.0218235	60S ribosomal protein L11 (predicted)
GACTACGAGGCATGGGCGCA	GGGCAGCGAAAGAGTAGGCG	SPCC18B5.02c	SPCC18B5.02c	0.0135294	-0.124294	cinnamoyl-CoA reductase pseudogene
TTCGTCGGGGGTTCAAGGAG	GGTCTTGTGGCCTCGTCGGT	SPCC1259.03	rpa12	0.0134706	0.085	DNA-directed RNA polymerase complex I subunit Rpa12
CGGCCTCGCGGTACATGTCA	AGGGTTTGTGGGCTCAGGGA	SPBC947.01	SPBC947.01	0.0133529	0.00535294	ATP-dependent microtubule severing protein (predicted)
TCTGGTTTGTCCTGGTGCGG	TACGTACCTTGGCCCCCTGG	SPAC9.10	thi9	0.0132941	0.0193529	thiamine transporter Thi9
GGTGCTGTTTCGGCGACGTT	ATTGCGAATGCACCCGTGTG	SPBC405.05	SPBC405.05	0.0132353	0.0508235	sequence orphan
CAGAATCCCCCCGTCGATGA	GACCCGCAAAAGGAATCCGA	SPAC1952.10c	SPAC1952.10c	0.0129412	0.0121176	conserved fungal protein
GGGTGTGGGTTGTGTCGCAA	AGGTTTCAGCTTCGCCCGGC	SPAC1486.04c	alm1	0.0129412	0.106118	medial ring protein Alm1
GGTGGGGGGGCAGTGGATCT	CACTAGCGCCCAAGGACCCA	SPAC16E8.17c	SPAC16E8.17c	0.0129412	-0.0255882	succinate-CoA ligase alpha subunit (predicted)
TCTGACTGCGCGCTTTGGAT	AGTTGGCCGAAAGCCCCCTC	SPAC13D6.02c	byr3	0.0128824	-0.0405882	zinc finger protein Byr3
TAGCCGCCTCCCTCCAAAGC	CGATCCGAACAACCAGCGCT	SPAC3G6.13c	rpl4101	0.0128824	0.0368824	60S ribosomal protein L41
CGGCTTATTCCACGCAGGCT	GCAACCAGCGCCTCCAGATC	SPBC15C4.06c	SPBC15C4.06c	0.0128235	0.0218235	ubiquitin-protein ligase E3 (predicted)
TCGCCCTGCCCTCACCCTTA	CGAATAGGGTGGGCGGATCC	SPAC922.04	SPAC922.04	0.0127647	-0.157412	sequence orphan
GTTGCTGACGGCCCACTTCC	GGCATACGTGGCTTTCGGCG	SPBC16C6.03c	SPBC16C6.03c	0.0126471	0.0648824	ribosome assembly protein (predicted)
CCCATCCCACAACGCACTCG	GCGCATAGAGGGCACACCGA	SPAC17A2.13c	rad25	0.0125294	0.0776471	14-3-3 protein Rad25
TTTTTCGCCTTCCCTCTCGT	TAACAGCCAGACGGGAGCCG	SPBC2D10.20	ubc1	0.0124706	-0.113824	ubiquitin conjugating enzyme Ubc1 (predicted)
CGCCACACTAACCCAGCCGC	TTGACTGGGTGGGCGGGGCT	SPAC3C7.05c	mug191	0.0124706	0.105706	alpha-1,6-mannanase (predicted)
ACATTCTCTGGGCCCGCTTG	AAAGAAAACAACCGGGCGCG	SPCC23B6.02c	SPCC23B6.02c	0.0123529	0.0218824	pre-ribosomal factor (predicted)
CCTGCCCAAAGACCAAACGC	GCGAACACCCGACCAGCCAG	SPCC61.05	SPCC61.05	0.0123529	-0.0281765	S. pombe specific multicopy membrane protein family 1
GCCGCTTCTCTGGCTCCCCA	GGGGCGGGAGGTAACGTGGT	SPAC1687.21	SPAC1687.21	0.0123529	-0.0679412	phosphoglycerate mutase family (predicted)
AGGCCGCGGTACCCAATCTA	CAACCCCCTTTTCCGCCATT	SPCC550.10	meu8	0.0122941	-0.0211176	aldehyde dehydrogenase Meu8 (predicted)
TCCCGCGGCATACTTCTCAG	GCAAGAATGGGCGAAACGGT	SPBP35G2.09	usp103	0.0122941	0.0847647	U1 snRNP-associated protein Usp103 (predicted)
TCGCTTTCAGGCCTTTCGGA	CGGAGGTGTCGGGCAAAAAT	SPAC4G8.08	SPAC4G8.08	0.0122941	-0.0665294	mitochondrial iron ion transporter (predicted)
TGGCAAGGTGGGACGAACGG	CGTCAGCCCCTTCGGTTGTT	SPCC24B10.02c	SPCC24B10.02c	0.0122941	-0.0488824	NAD/NADH kinase (predicted)
TTTTGTGAAGGCGCGATGGT	GCTAGGGGCGCAAAACGACG	SPBC16A3.14	SPBC16A3.14	0.0122941	0.0720588	mitochondrial ribosomal protein subunit S26 (predicted)
CGGGTGGTGCATTTTGTTGT		SPAC1F12.03c	SPAC1F12.03c	0.0122353	-0.0764118	cytochrome C oxidase transmembrane region
TATTCGCCCCCATCCCCGAC	GTCCCCGCGGCCTTGTCCTA	SPAC5H10.01	SPAC5H10.01	0.0122353	0.00470588	DUF1445 family protein
GTTTACGCAGCCAGCCCTCC	CAACCCCTGACCCTTCCCGA	SPAC926.02	SPAC926.02	0.0121765	-0.0251765	conserved fungal protein
CATTGCCGTCCCTCCCGTAA	ATCGCCCCACGACCCACTTT	SPAC20H4.09	SPAC20H4.09	0.0121176	-0.0218235	ATP-dependent RNA helicase, spliceosomal (predicted)
TCTTCCTTGTTCCCGCCCAA	TGGTCCGCAAAAACAAGGTG	SPAC27D7.13c	ssm4	0.0120588	0.0308235	p150-Glued
TTGAGTGCGTGGTGAGGGCA	CCCGCTAACCCCTGACCGAT	SPBP35G2.03c	sgo1	0.012	0.00752941	inner centromere protein, shugoshin, Sgo1
CCATTACAGTACCCGCCCGC	ATGCGGAACGTGGAACCCTG	SPCC1906.02c	SPCC1906.02c	0.012	0.0218235	CUE domain protein Cue3 (predicted)
GCGGAAAAAGAGGGGGGGTG	GCACACAAACCCCGACCTCC	SPCC1840.04	pca1	0.0119412	0.0687647	metacaspase Pca1
TGCGGCTCTTCCCTGTGCTT	GTCCAGCCCAATCCTCCGAA	SPBP35G2.11c	SPBP35G2.11c	0.0117059	0.0121765	transcription related zf-ZZ type zinc finger protein
TCCCCACTACGGCGCATTCT	CTGCGGGGGAATGAGCGTCT	SPAC2F7.06c	pol4	0.0116471	-0.0239412	DNA polymerase X family
CATCCCGAGTCCAGTGCCCC	ATTTCCCTTCGCACGCCCTA	SPAC3H1.08c	SPAC3H1.08c	0.0112941	0.0445882	DUF1640 family protein
GGGCTGGCTTCTGGGGGAAT	GTGTTGTCGGTCGTTCGGCG	SPCC306.07c	SPCC306.07c	0.0112353	-0.0101176	U3 snoRNP-associated protein Cic1/Utp30 family (predicted)
GATGTTTGCTGTCCGCCCCA	CCCGAGCATCAAAGAAGGCG	SPAC17G6.06	rps2401	0.0111765	-0.0214706	40S ribosomal protein S24 (predicted)
CTGGGTTCGCGGGATGGGTT		SPCC830.10	SPCC830.10	0.0111765	-0.0327647	nucleoside triphosphatase (predicted)
CAGCAGATTTTCGGAGGCCC	CTGCTTCTGCTCGTTGCCCG	SPAC4F10.20	grx1	0.0111176	0.0367647	glutaredoxin Grx1
TTAGGCGGACGGGAGTGGGT	ACGAAGTCCCGGCGAAACAG	SPAC688.10	rev3	0.011	0.0193529	DNA polymerase zeta catalytic subunit Rev3 (predicted)
CTCCGCTTCGTTACCTCGCC	GCGTTCCACCCGCACTTCCT	SPBC582.10c	SPBC582.10c	0.0107647	-0.0144706	ATP-dependent DNA helicase Rhp16b (predicted)
CCGATTTTTCCCGCGTGCCA	GAGCGGGGGTGATCAGGTGT	SPAC637.10c	rpn10	0.0107647	0.0321765	19S proteasome regulatory subunit Rpn10
TTTCGATGTGTCCCGGGCTC		SPAPB1A10.10c	ypt71	0.0107059	-0.00594118	GTPase Ypt71
GCAAGCCCGCTAGTCCAGTC	ACCCAACTCCCGACGACCAC	SPBC947.06c	SPBC947.06c	0.0106471	0.0461765	spermidine family transporter (predicted)
CTCCCCCTTTCCTGCCGTTG	TCCAGCACGCCAATAACCGG	SPBC119.06	sco1	0.0104706	-0.0381765	copper chaperone Sco1 (predicted)
ATCAGAAGGCGGGCGTGGTT	AGCCTGCCCCCAAGAAGGTT	SPAC8E11.01c	SPAC8E11.01c	0.0104118	-0.00764706	beta-fructofuranosidase (predicted)
	GTACCTTTGCGTGCCCGGAT	SPAC4F10.11	spn1	0.0103529	-0.202294	septin Spn1
TCAACCCGGGCGTCACGAAC		SPAC227.10	SPAC227.10	0.0102353	-0.0210588	prefoldin subunit 2 (predicted)
CCATCATCCGCTCCTACCCG	ATGGGCGCGGCGAGTACTGT	SPCC737.07c	SPCC737.07c	0.0102353	-0.0305294	DNA polymerase alpha-associated DNA helicase A (predicted)
GTCCATCTCGACATCGCCGG	GATCGGCGCGGTCGTAAGCA	SPBC25H2.09	SPBC25H2.09	0.0100588	0.000352941	DUF1690 family protein
CCTACGCCTCCGGAACAACG	TCATTCTTGGTCCTCCCCGC	SPAC9E9.04	SPAC9E9.04	0.00994118	-0.0180588	bcap family homolog (predicted)
AACATAGTGGGCGCTGGGGC	GCGCTTTGGTGGTGTCGAGA	SPAPB1A10.09	ase1	0.00964706	-0.0599412	antiparallel microtubule cross-linking factor Ase1
ACCCCGCAACCCAACATTCA	CCGGAGCTGTCCCTGCAGAG	SPAC23C4.09c	SPAC23C4.09c	0.00958824	0.00405882	DNA-binding TFAR19-related protein (predicted)
GCGGGCGCAGGAACTACTTT	AAGTGGCGATGCATGGGTGG	SPBC1683.08	ght4	0.00947059	0.0214118	hexose transporter Ght4
GCCCTGCCGTTGACCTTTCG	CGGGGGGCATATTGTTGAGG	SPBC1683.07	mal1	0.00923529	-0.0318824	maltase alpha-glucosidase Mal1
CTGCGGGGAGTAAGGGGCCA	TACCCCATGCGTGTGCCTCC	SPAC4G8.05	ppk14	0.00917647	0.0377647	serine/threonine protein kinase Ppk14 (predicted)
GGAGGAGGACGCAACGACGA	CGTTGGGCATCAGGGCTTCT	SPAC1834.09	mug51	0.00917647	0.0679412	variant protein kinase 19 family protein
CCGCAGTGCACCCTTCCCAT	TGCTAGTTCCGTCGAGGCCC	SPAC3G9.11c	SPAC3G9.11c	0.00911765	-0.0787059	pyruvate decarboxylase (predicted)
ATGGGGTCAAGCGGTAGCCA	GGGCGCCAAGGGTGTCAATC	SPBC12C2.07c	SPBC12C2.07c	0.00911765	-0.0528824	spermidine synthase (predicted)
TGTCTCTGGATGGTCGGGGC	CCATCAATTCGCACCATCCG	SPAC1D4.03c	aut12	0.00894118	-0.119176	autophagy associated protein Aut12 (predicted)
GAACTACGCAACGCCGCAAC	GGGATGGGCGGAGTTTTCAA	SPAC5H10.09c	SPAC5H10.09c	0.00894118	-0.0453529	3-methyl-2-oxobutanoatehydroxymethyltransferase(predicted)
CGGGTTGTGCTCGGGGTCCT	CCTTCCCTTTCGGTTCCCGC	SPAC6F6.13c	SPAC6F6.13c	0.00888235	0.0242941	DUF726 family protein
GTGGAGGGAGGGCTTGGGTG	TGAGATTCCCGCGCGCTATG	SPAC5H10.10	SPAC5H10.10	0.00888235	-0.00523529	NADPH dehydrogenase (predicted)
CGGGAAGCGCACCATCTGAA	CGGGGCTGGAAGTGGGTTAA	SPAC8C9.05	SPAC8C9.05	0.00888235	0.0125882	D-Tyr-tRNA deacylase (predicted)
ACAGCCCCCAGTGACCCCGT	CGCTGACCCACCCTTGCTGT	SPBC1709.01	chs2	0.00876471	0.0184118	chitin synthase homolog Chs2
GGTCACTACAGCCCCCCGAA	ATGGGGAGTGCAACGCGAAT	SPCC320.14	SPCC320.14	0.00876471	0.0727647	threo-3-hydroxyaspartate ammonia-lyase (predicted)
AGGACGCCCCAAACTGACGT	TGCTCCACATAGACCCGGCT	SPCC663.14c	SPCC663.14c	0.00870588	-0.0696471	TRP-like ion channel (predicted)
CGCCTTTCCGCCTTTGCTCT	TGGGCGAGTGTTGGCGTTTT	SPCC5E4.05c	SPCC5E4.05c	0.00864706	-0.00723529	mitochondrial serine hydrolase (predicted)
	GGGAGGGCTATGCAACGACG	SPBC19F8.04c	SPBC19F8.04c	0.00823529	-0.0197059	nuclease
GATGTCGGGAGCGTTGCAGA	GGCAAACCCGCCTACCGAGC	SPCC31H12.04c	rpl1202	0.00823529	-0.0908824	60S ribosomal protein L12.1/L12A
AAAAAGCGACATGAGGCCGA	CCGAGTGCAGCAAAGGGCCT	SPBC947.10	dsc1	0.00817647	0.00217647	ubiquitin-protein ligase E3 (predicted)
AGCAACGAAGGGCACGGATG	GCGTTGTGTATCGGTCGGCG	SPBC19C2.06c	mug124	0.00817647	-0.0232941	sequence orphan
CACACAACCCTTCCCTCGCC	CGCCGTTGGCTTAGTTCGTG	SPCC1235.12c	mug146	0.00817647	0.00447059	meiotically upregulated gene Mug46
CGCCTAAAACCGAATGCCGC	GCCATACGGGGTCCAAAGCA	SPAC6B12.05c	ies2	0.008	-0.0224706	Ino80 complex subunit Ies2
GTAAGGAGGCGGCGGAGACC	TGCGCGTCATTTCGTCTCGG	SPCC1442.13c	SPCC1442.13c	0.00794118	0.0814118	RNA-binding protein, G-patch type
ATCACCATTCCCCGGCCACC	TGTGGAATGGCTGAAACCGC	SPBC8E4.01c	SPBC8E4.01c	0.00794118	-0.0321765	inorganic phosphate transporter (predicted)
TTGGACGGGAGAGCATCGGG	CGATCCCCGAAGACCCAGGC	SPAC30D11.02c	SPAC30D11.02c	0.00788235	-0.053	sequence orphan
TCTTACCGTGGGGCTTTGCG	CCCACACGCCCAAGAACGGA	SPAC3F10.07c	erf4	0.00788235	-0.125647	palmitoyltransferase complex subunit Erf4 (predicted)
TGCGTGGTTCGGTCGTGGTG	CGCAAGCAAACACGAGGGGA	SPBPB2B2.12c	gal10	0.00782353	-0.0254706	UDP-glucose 4-epimerase/aldose 1-epimerase Gal10
AGGCGCGCGATGGCTTCTAG	GGATGTGAAGGGCGGGCGTA	SPCC965.14c	SPCC965.14c	0.00770588	0.0709412	cytosine deaminase (predicted)
CGGTGGTTTTTGGCGGTTTT	CGCGGCACACTGGGATTAGG	SPAC57A10.04	mug10	0.00770588	0.0143529	Rho guanine nucleotide exchange factor (predicted)
CCGATGTTCCTGCCCGTTCC	CGCACGCGCATATCCATCTG	SPAC29A4.09	SPAC29A4.09	0.00764706	-0.0728824	rRNA exonuclease Rrp17 (predicted)
CATGGTACGAACAGCGCCGT	AAGTCTTTCGCCGGCCACCA	SPAC3G9.01	nsk1	0.00764706	0.0224118	Clp1-interacting protein Nsk1
TGAGCGCCAACATGCAGGAA	TGCGAGGGACTAGGGGCCGT	SPCC1223.05c	rpl3702	0.00764706	-0.108412	60S ribosomal protein L37 (predicted)
GGATCTGGGAAAAGGGGGGG	GCATCCTGACCGCCCTCTGA	SPBP4G3.02	pho1	0.00758823	0.00735294	acid phosphatase Pho1
TCATCCGACGCCTACCTGGT		SPBC582.08	SPBC582.08	0.00747059	0.0362941	alanine aminotransferase (predicted)
AACGTACGCACAGGCCCCAG	CGTGCGAGGAATGGGAGAGG	SPCC777.04	SPCC777.04	0.00747059	-0.0401765	amino acid transporter (predicted)
GTCTCCACTGCCCCTCCGCT	TGGTCTATCGGGGGGGAGCA	SPAC227.14	SPAC227.14	0.00741176	0.0254706	uridine kinase (predicted)
CCGCGCAGCATCTCCCAAAG	TGGGCATGAGGCCGTTACTG	SPCC24B10.15	SPCC24B10.15	0.00735294	-0.0104706	RNA endoribonuclease involved in mRNP quality control (predicted)
GTTCTTGACTGGGGCGTGCG	GCCCTAACCCCCTCTGCCCC	SPAC9G1.11c	spn4	0.00729412	-0.012	septin Spn4
CGCCCACCCCAGCATCTTCT		SPAC17H9.01	cid16	0.00717647	-0.110059	poly(A) polymerase Cid16 (predicted)
CGCTGGGGTGCTTTTCTTCT	TGAGAAGACGTGCCGAACCG	SPAC1399.05c	SPAC1399.05c	0.00717647	0.00947059	transcription factor, zf-fungal binuclear cluster type (predicted)
ATGTCAACCCGCGCACCTGG		SPBC354.08c	SPBC354.08c	0.00705882	0.000647059	DUF221 family protein
GCCCCAGTCCATCCGGTTGA	TGGAGAATTCGATGGGCCGC	SPAC29B12.05c	SPAC29B12.05c	0.00676471	0.0107059	mitochondrial S-adenosylmethionine-dependent methyltransferase (predicted)
AAGCTTCCATAACCCGGGGC	GTTGTTACCCAGCCGGCAGC	SPAC3C7.12	tip1	0.00676471	0.108647	CLIP170 family protein Tip1
TTTGAACCCGTGCCGCCTAG	AAACGTAATATGCCGGCGCG	SPBC365.20c	pnc1	0.00652941	-0.162294	nicotinamidase Pnc1 (predicted)
ACACGTTCGGAGGGATGCGG		SPAC2F3.11	SPAC2F3.11	0.00652941	0.0191176	exopolyphosphatase (predicted)
AACGCCACACACGCTACCCA	TGAAGTCGTGCGGGAGGTGG	SPAC4G8.04	SPAC4G8.04	0.00647059	0.0699412	GTPase activating protein (predicted)
GGCTTGGTACGTCGCTGGGG	CATCTCGTTGCACCTCCCGC	SPAC4G8.06c	trm12	0.00641176	0.0810588	tRNA methyltransferase Trm12 (predicted)
CGGGAGAGGCGAGGTCATGA	CGCAACCGTACCCTCAACCC	SPAPB8E5.06c	rpl302	0.00629412	0.0335294	60S ribosomal protein L3
GTCCATCCGCGGCCTACAGA	GTGAAGGAGGAGGCGGACTG	SPAC2E1P3.02c	amt3	0.00623529	-0.0828235	ammonium transporter Amt3
AATTCCGTTCGGCGCTCTGC	AGGAACGGAGCGATGGGGCT	SPAC9E9.17c	SPAC9E9.17c	0.00605882	-0.00323529	dubious
CCTTATCAGCCGCCACAGCA		SPBC543.02c	SPBC543.02c	0.00605882	0.0432941	DNAJ/TPR domain protein DNAJC7 family
TTGTAGGGGACATCGGGGGT		SPBC18A7.01	SPBC18A7.01	0.006	0.0345294	X-Pro dipeptidase (predicted)
GGAGCCATGTTCTGCGGACG	TCCTGTGCTAGCCCTCGGGA	SPAC3G6.07	SPAC3G6.07	0.00582353	0.0232941	dubious
GACGAGGGGGGGAGGATGGT	TTGCGGTCTTCCGTGCCATT	SPAC1783.08c	rpl1502	0.00582353	0.0156471	60S ribosomal protein L15b (predicted)
TGACGGGTGTGTGGCGAGAT	CGTGGTGCGGGGGGTTTTAG	SPBC1861.07	SPBC1861.07	0.00576471	0.0799412	elongin C (predicted)
CCGGGGCTTATCGGTCATTT	GCATATGCAACCTCGCCGCT	SPBC106.02c	srx1	0.00564706	0.0127647	sulfiredoxin
TCCAAAGCCGCCGTGAATGC	CCGCGCGCAACCAAAATCAG	SPCC1620.04c	mug55	0.00552941	-0.0610588	Cdc20/Fizzy subfamily WD repeat protein
GCTGTGGCGGGGAAATAAGG	ACACGAACAGGGTAGGCGGG	SPAC25H1.05	meu29	0.00535294	-0.0227059	sequence orphan
TCTCCGCCCGCCAAAATGTC	GTCCCAACACCCCCATCCGC	SPCC736.09c	SPCC736.09c	0.00529412	-0.0338824	TRAX
GCGCCGTTGCGTGGTATGAT	GTCGTTTCCCCGCATCCACG	SPCC1183.06	ung1	0.00517647	-0.038	uracil DNA N-glycosylase Ung1
CCCCCCTTGGTCGACATGAA	ACGAACCCGCGGACAGAGAT	SPCC1840.05c	SPCC1840.05c	0.00517647	0.0537059	phosphoglucomutase (predicted)
CGCCGCGATTTTTTGCACTA	TTGCCCACGCTGTGACGATT	SPBC30D10.09c	SPBC30D10.09c	0.00517647	-0.000647059	HVA22/TB2/DP1 family protein
GTCCAACTCCCCCGATTCCA	AAAGGCGGGGTGTTTCACGG	SPAC1142.08	fhl1	0.00511765	0.0639412	fork head transcription factor Fhl1
ACCGGCAGCGGGGTAGACAC	CGGGTAGCCGCAGGAAGGAT	SPBC651.02	SPBC651.02	0.00511765	-0.0107059	bis(5'-adenosyl)-triphosphatase (predicted)
CCGGTCCGCATCAGAACGAG	GAGGGTGGGGCTCGTGTTTG	SPBC16D10.07c	sir2	0.00511765	0.061	Sir2 family histone deacetylase Sir2
GCCTGTGTCTCGCCTTTCCC	TGTCGCGATTTACGTGGGCC	SPBC31F10.10c	SPBC31F10.10c	0.005	-0.02	zf-MYND type zinc finger protein
CTCCAGGTCGTTGTTGCCCC	CTCACCCGCTCCCCTGCTTC	SPBC27.08c	sua1	0.005	0.0626471	sulfate adenylyltransferase
CGTCGCTTCCAGGGTGCCAA	TCCCGACCACACCTCTGCAC	SPAC22F3.04	mug62	0.00464706	0.00670588	AMP binding enzyme (predicted)
TCCCTGGTCCTGTGTTCCCC	GCTCATTTCCGGGCCCTTGT	SPAC26H5.09c	SPAC26H5.09c	0.00452941	0.0492941	gfo/idh/mocA family oxidoreductase (predicted)
GCGGGTGCTACGTTTGGGCT	TGCGCCTCCCCCTATCAGAA	SPAC1952.09c	SPAC1952.09c	0.00429412	-0.114824	acetyl-CoA hydrolase (predicted)
GTTCTCTCTTCCCCCGGCCC	GACATTCACACCGGGGCCAG	SPBC1271.03c	SPBC1271.03c	0.00429412	-0.0933529	NLI interacting factor family phosphatase (predicted)
	CGCGCTCCCCCTACTCGTCC	SPBC2G5.02c	SPBC2G5.02c	0.00429412	0.00905882	CK2 family regulatory subunit (predicted)
TTCCAGGACCAGCCACTCGC	CCACTTTAACCGCGCAGCAA	SPBC1778.10c	ppk21	0.00411765	0.0268235	serine/threonine protein kinase Ppk21
GTTGCCTGCTTCGGGTGTCG	TGGACAGGGGTGCGGTTGAC	SPAC22G7.03	SPAC22G7.03	0.00405882	0.106882	sequence orphan
GACTCGCCTCAATGCCTCGC	CACACAGGCTCCCCCAATCA	SPCC16C4.01	sif2	0.00405882	-0.0777647	Sad1 interacting factor 2 (predicted)
CGCGCGGACACAATCTTACG	TCGCGCCACATCTCCGTCTC	SPCC737.09c	hmt1	0.00405882	-0.0548235	ATP-binding cassette-type vacuolar membrane transporter Hmt1
GACAAACCAGCACGAGGGGT	AGGCGGTTAGGGAAGGGCAG	SPBC336.10c	tif512	0.00394118	0.0742941	translation elongation factor eIF5A (predicted)
TAATCCCGTTGCCGGCCTGT	TGGCTTCGGCGGGTCAATAT	SPBC16E9.06c	uvi31	0.00382353	0.0433529	BolA domain UV induced protein Uvi31
CAAGATGCGCCAAAACAGCC	AACGCGGTGGTGGGAAGAAC	SPBC1773.04	SPBC1773.04	0.00376471	-0.0903529	mythylglyoxyl reductase (NADPH-dependent) (predicted)
CCCCTGGTCCTTGTTTGCGG	GGTTCATCCCCCTCACGCAT	SPBC16D10.11c	rps1801	0.00364706	-0.035	40S ribosomal protein S18 (predicted)
GTCGGGGCAAGTCAAGCACG	GGCGACTGAACCGGGAGGGA	SPBC18H10.16	can1	0.00358823	-0.0508235	arginine transporter Can1
	GTTTATTCGTGCTCGGGCGG	SPAC26A3.11	SPAC26A3.11	0.00358823	0.00682353	amidohydrolase
GGGGTTGGGCGTTGTCTCTG	TCATTTGGCCTCCGGTGTCG	SPACUNK4.15	SPACUNK4.15	0.00352941	-0.114412	2',3'-cyclic-nucleotide 3'-phosphodiesterase (predicted)
ATCGGTTCGTTCAGCAGGCC	GCTGGATCATGTTGGCCCGA	SPBC17D11.03c	SPBC17D11.03c	0.00352941	-0.015	conserved fungal protein
TCCGTCGTTTGCGTCCAGTC		SPBC36B7.06c	mug20	0.00347059	0.0835882	sequence orphan
CGAAAACCCGCGGGAATACC	ACCGGGGCGACATCATCCTA	SPAPB8E5.10	SPAPB8E5.10	0.00341177	-0.0728824	conserved fungal protein, with meiosis specific splicing
CGAGTATCCCGGCACCACGG	AAACCGTTCGTCGCCCGATA	SPAC1A6.07	SPAC1A6.07	0.00341177	-0.0374118	sequence orphan
TCTGCTTTTCGCCTTCCCCC	CGCTTGCCGTCACCTCTGCC	SPBC21D10.08c	SPBC21D10.08c	0.00335294	0.0325882	sequence orphan
CGCCGCCACGCATAAACTAA	TAACTCCGCCGCCTCCCTCC	SPBC3E7.11c	SPBC3E7.11c	0.00329412	-0.0188824	DNAJ protein Caj1/Djp1-type (predicted)
CGTCTCGCTATTGCCCGTCG	GCGAGGGACCAAAGAGGTGG	SPAC1805.04	nup132	0.00323529	0.0261176	nucleoporin Nup132
GCAGCGTTACAATGCCGGAG	ATTTCCGCCCCACATTCGCC	SPAC4G9.13c	vps26	0.00311765	-0.130941	retromer complex subunit Vps26
AACGTGGCCCTTTCTGCGAG	TGGCGTCTATCTTTGGGGGG	SPBC354.13	rga6	0.00305882	-0.0494706	Rho-type GTPase activating protein Rga6 (predicted)
GGGCGTGGATATGTGTGGGG	CGCGGGGAAGGTAATGCAGT;CGCGGGGAAGGTAATGCGGC	SPBC21B10.10	rps402	0.00305882	-0.0822941	40S ribosomal protein S4 (predicted)
ACGAGGCGACAAGGGAACGG	TTTACTCCCCGTCTGCCTCC	SPAC27D7.04	omt2	0.003	-0.0424706	4-alpha-hydroxytetrahydrobiopterin dehydratase (predicted)
CCCTTCTTTGGCCCGTCCTG	CGCGGCGCATAGAGATTTTG	SPAC694.04c	SPAC694.04c	0.00288235	-0.0416471	conserved eukaryotic protein
ACGGAACACAGCCGCCAAAT	CGGTGGGGGGCAGTTCACAT	SPAC6F12.03c	fsv1	0.00282353	0.0592353	SNARE Fsv1
TATTCACCGCCGCTTTCCGA	TTGGCCTGACGGGGGTTGAT	SPCC736.02	SPCC736.02	0.00270588	0.108	sequence orphan
CAGTTGGAGGGGTTGGTGCC	ACCAGCCCAGCACCTCCAGT	SPAC12B10.09	SPAC12B10.09	0.00241177	0.0224706	S-adenosylmethionine transporter (predicted)
TCTTCTTGGGGGTCGTTCGT	AACGAGCAGCGGGAAAACCA	SPAC1B3.11c	ypt4	0.00241177	-0.0318235	GTPase Ypt4
TGGACCCGCGGCTTTATAGG	AGGGGGCAAGGCGACGTGTA	SPBC8D2.16c	SPBC8D2.16c	0.00241177	0.0472353	DUF171 family protein
GCTATCCGACACCCCTCCGC	AGCAACCCCCCGAGAAGCAT	SPBC4B4.04	SPBC4B4.04	0.00241177	0.0397059	translation initiation factor eIF2A (predicted)
CGGTTTTCGACGGCCATAGC	GTACGCACCGCCACAACACC	SPAC27D7.11c	SPAC27D7.11c	0.00235294	-0.0145882	But2 family protein
CAGGTGAGGCCGCCATCGGA	CACGCGCCGCACTCTTCATC	SPBC19F5.01c	puc1	0.00235294	0.0285882	cyclin Puc1
GGGTGGCGGAACAAAGTGGT		SPBC20F10.06	mad2	0.00235294	0.014	spindle checkpoint protein Mad2
AGGAATGGGTGAGGGTCGCG	ACGGGCCGATGATGCACTTG	SPCPB16A4.06c	SPCPB16A4.06c	0.00229412	-0.0234706	sequence orphan
TTTTTGGCGAGTTCGTGAGC	TGCCTGCCGTCCATCACTTC	SPBC887.16	SPBC887.16	0.00229412	-0.0723529	dubious
GGGATCGTGCTGGAGTGCAA	GGGAAATCCGCGGTCAAGCT	SPBC725.04	SPBC725.04	0.00223529	-0.00870588	oxalyl-CoA decarboxylase (predicted)
AGCCACCGTCCCATCCGAGA	GGCTCCCCGCTTCACTTGTC	SPAC732.02c	SPAC732.02c	0.00217647	0.0171176	fructose-2,6-bisphosphate 2-phosphatase activity (predicted)
AAGTTGGCGGTGTGCGAGTG	AGGAAGACGCACACCCAGCT	SPAC27F1.03c	uch1	0.00211765	-0.0522941	ubiquitin C-terminal hydrolase Uch1
TCGAACCCCTCAAACACGCC	ACAAGGATTCGGGGGCAGCA	SPAC1F12.05	SPAC1F12.05	0.00211765	0.0412353	endocytosis regulator (predicted)
CGGTTTGGCGCGGGTTCTTT	AGAACACCCCCCCACACACG	SPAC23C4.12	hhp2	0.00194118	0.0498235	serine/threonine protein kinase Hhp2
TTCTTACGTGGGGGGGGCAG	GGACACGTGGCGCGAAACAG	SPCC550.12	arp6	0.00188235	-0.125118	actin-like protein Arp6
GAGGGGGAGAGTATGCGCGT	TGGACTGCCCCCCTTTCATG	SPCC16A11.15c	SPCC16A11.15c	0.00182353	-0.0142353	sequence orphan
GTTCCCCCAAAAGGCGCAGT	GCATGCGCACTCCGGACAAA	SPBC691.01	pfa5	0.00182353	-0.0199412	vacuolar membrane palmitoyltransferase Pfa5 (predicted)
CTGGCGCATGGAAACACCGA	CCTATTGTCCTCACCTGCCG	SPBC29A10.05	exo1	0.00182353	0.0871176	exonuclease I Exo1
	CCGCGTTCTTCGTGTCGCTT	SPBC16G5.16	SPBC16G5.16	0.00176471	0.0738824	transcription factor, zf-fungal binuclear cluster type (predicted)
AGGGTTGGGTCGTTGTCGCT	CGCTCTGCAATACGCCCATC	SPAPB1E7.04c	SPAPB1E7.04c	0.00176471	-0.0111176	chitinase (predicted)
CTCGCGCGAACTAGGACCCC	CGAGGTTATTGGGCGGCTGC	SPBC13G1.08c	ash2	0.00170588	-0.105882	Ash2-trithorax family protein
ACGCTCCAATGCACCCTCGG	CGGCCGCACAGATCGTACAT	SPBC1D7.05	byr2	0.00170588	-0.0893529	MAP kinase kinase kinase Byr2
TGGCCCCGCTCGTCTGCTCT	CCTAAACATTCCCGCCGCCT	SPAC19B12.04	rps3001	0.00170588	-0.0357647	40S ribosomal protein S30 (predicted)
CCGAAATACGCCTCCAAGCC	AGACGGGGACGGGAAAGGGT	SPAC1039.04	SPAC1039.04	0.00164706	-0.0156471	nicotinic acid plasma membrane transporter (predicted)
TCGAACTACTGCGGTGGGCC	GGATGGCCAATGACGAAGCG	SPAC323.04	SPAC323.04	0.00158823	0.0498235	mitochondrial ATPase (predicted)
TGTGCCCCCGAGAAAATGGC	CAGACGCAAGAGGGTGGGGT	SPAC17H9.14c	SPAC17H9.14c	0.00158823	0.0348824	protein disulfide isomerase
CCCCGGAGAGCATACCCAGA	GAGCCACAACGTCCCCCTGA	SPAC23H4.13c	SPAC23H4.13c	0.00158823	0.0652941	sequence orphan
CTGCGTGGCCTGGGGTGTTT	TTTCGCCGCCTCGCTAGTTT	SPCC285.04	SPCC285.04	0.00152941	-0.0572941	transthyretin (predicted)
GAATCGTAGGAGGGCGGCAC	GCCTGCTCTTTCCCCTTCCG	SPAC57A10.07	SPAC57A10.07	0.00147059	-0.0549412	conserved protein (fungal and protazoan)
TCAAACGCGAGGGAAAGTGT	GATCGAAAGGGTCGCGGTTT	SPBC146.04	SPBC146.04	0.00141176	-0.0111176	sulfhydryl oxidase (predicted)
GACCGCGCAGCTTCCACGAT	CACCGGCCCTCCAAGTCACA	SPBC3F6.01c	SPBC3F6.01c	0.00141176	0.00411765	serine/threonine protein phosphatase (predicted)
CCGGGCGCGTTATTGCTACA	GAACCGGTGGGGGAGAGGAA	SPBC119.03	SPBC119.03	0.00135294	-0.00617647	human COMT homolog 1
TGCAATGGAAGGCCGGAGTC	GTAGCCAACCCGACGAAGCC	SPBC21H7.07c	his5	0.00135294	0.0664118	imidazoleglycerol-phosphate dehydratase His5
TCCGCGCTTGGTCCTTCAGT	ATCCGGAAATGGGTCTCTTT	SPCC364.01	cif1	0.00129412	0.144118	calnexin independence factor Cif1
CCCCGTCAAATTCCCCTGCT	CGCAGGGTGGCTATTGGCGT	SPBC1773.17c	SPBC1773.17c	0.00129412	0.0102353	glyoxylate reductase (predicted)
CAGGGGATGACTGAACCGCA	ACCGGCCAGTTCCATCCAGC	SPAC6F6.11c	SPAC6F6.11c	0.00129412	0.000470588	pyridoxine-pyridoxal-pyridoxamine kinase (predicted)
GGGTTTACTTGCTGCGCGCC	ACATCATACAATCGCGCGCC	SPAC22F8.03c	SPAC22F8.03c	0.00111765	0.160647	sequence orphan
TGTCATTCGTCTCCGCCCAA	GTTGGTGGTGGGGCGTCTTT	SPBC215.13	SPBC215.13	0.00105882	-0.0483529	sequence orphan
TGCACGAACGGAAGACGCCT	GAGGCGGCAGCGATTAAAGC	SPBC685.04c	aps2	0.001	-0.0379412	AP-2 adaptor complex subunit Aps2 (predicted)
CGTGGGTGAATGCCGGGTGT	AGACGCACTCCAACCCAAAC	SPAC29B12.03	spd1	0.001	-0.0626471	ribonucleotide reductase (RNR) inhibitor
TGGCGGGACAGTGCATCACA	AGACCAACCCACCTCGGCCG	SPAC24H6.08	SPAC24H6.08	0.000941176	-0.0818235	sequence orphan
CGGCAGCGGGCAGTCAATAT	TATGTGGCCTGGATGCGGGG	SPAC1250.03	ubc14	0.000941176	0.0656471	ubiquitin conjugating enzyme Ubc14 (predicted)
AACCGCAGAAGGGGGACGAA	CGGTAGGCGTCAAGGCATCA	SPAC922.05c	SPAC922.05c	0.000823529	0.0206471	membrane transporter (predicted)
GGTGGACAGAATCCGGCGTG	CATCCGCCAACCGAGCCAAC	SPBC12C2.02c	ste20	0.000764706	-0.124059	Rictor homolog, Ste20
TCGCCCATTCCCAAGCCAAA	ATCTTCTCCGCTCCGCCACG	SPBC25B2.08	SPBC25B2.08	0.000705882	0.0163529	sequence orphan
CAGTGGGGGTCTCTCGTGCG	CCCAAAACGAGCGGAGACCA	SPBC365.16	SPBC365.16	0.000647059	-0.000588235	conserved protein
CGTGCGCCAGAATATCCGCA	TACTAGCCCGCGCCGAACCA	SPBC31F10.08	mde2	0.000588235	0.00347059	Mde2 protein
CACCATCCAATGCTTGCCGG	CCCTTCAACCGGAGCCCTCT	SPAC8E11.04c	SPAC8E11.04c	0.000529412	-0.0258824	phospholipase (predicted)
GACTCGTGGGCGTGACTCGG	CGGCATTGGACCCCTAGGCA	SPCC11E10.03	mug1	0.000529412	0.00617647	dynactin complex subunit, dynamitin (predicted)
GTGGCGGGGACTGACGGTGA	AATTTCGTCCGCCACACCCC	SPAC806.04c	SPAC806.04c	0.000470588	-0.00782353	DUF89 family protein
AACACCTTTCGTCCCGGCCC	CCGCCACCCCAATAGCTGTT	SPBC28F2.02	mep33	0.000411765	-0.0128824	mRNA export protein Mep33
GCGGTCTAATTCGTTCGGGG	ACATGTGCTCGAGGGGCGTT	SPBC25H2.08c	mrs2	0.000352941	-0.0527059	magnesium ion transporter Mrs2 (predicted)
ACCCGACGCGCACCATGTAA	GAGGGAGAGCGAAGGCCGAG	SPBC409.11	meu18	0.000352941	-0.0701765	sequence orphan
CGCCGAACCCAACATGACGT		SPCC162.02c	SPCC162.02c	0.000352941	0.046	AMP-binding dehydrogenase (predicted)
ATTGTCGGAGGCGGGGGCTA	TGCGGTCGGTAGGCGGGTAT	SPBP8B7.31	SPBP8B7.31	0.000294118	-0.0706471	acid phosphatase (predicted)
GTCGTTTATGGCGCAGGGGG	AAAGTGGATCGCGGTTCGGG	SPAC2G11.10c	SPAC2G11.10c	0.000176471	-0.0353529	thiosulfate sulfurtransferase, URM1 activating enzyme (predicted)
CTGCCCGGTTTTCGCTTTTG	CGCTGCCGCGAACCCAATAG	SPCC4B3.05c	hem12	0.000176471	0.00770588	uroporphyrinogen decarboxylase Hem12 (predicted)
CTCCCCGGTGCTCGTCTGAA	AATGGTACCGGGGGCAGGGA	SPBC6B1.02	ppk30	8.67e-18	0.0514706	Ark1/Prk1 family protein kinase Ppk30
TCGCGGGGGTTCTTAGGGAC	CATCCCCCGTTGCCCTATCG	SPBC1604.16c	SPBC1604.16c	6.94e-18	-0.00676471	RNA-binding protein, G-patch type (predicted)
GGTCGTGCATGAAAGCGGGG	TCTCGTCCTCGCCGTTGAAA	SPBC215.10	SPBC215.10	6.94e-18	0.0561176	haloacid dehalogenase-like hydrolase
GTCATAACCGTGGCCCGACC	CTTCCTCCGCGATGCGTACG	SPBC1348.11	SPBC1348.11	-0.000117647	0.000470588	membrane transporter
	TCCGCGAGTAGCCCCATAGC	SPBC2G2.09c	crs1	-0.000117647	0.00270588	meiosis specific cyclin Crs1
TAGTGTATAGGCCGCGGTGG	CCATGCCGCCCAAATCTCAG	SPBC2D10.17	clr1	-0.000117647	0.00558824	cryptic loci regulator Clr1
CCAATCGGGGCTTTACTCGC	CCCCAAGTCGCCATAGCTCC	SPBC3D6.13c	pdi2	-0.000117647	0.0812353	ER associated protein disulfide isomerase Pdi2 (predicted)
AAGCCGCCACCCGTTCATTT	CTGTTTCGGAGGGGTGGCAG	SPBC32H8.06	mug93	-0.000176471	-0.0312353	TPR repeat protein, meiotically spliced
GGGCAGGGGGCTAACAGGAG	ACAAGGGCCCACGCAGCTAA	SPAC19B12.08	atg4	-0.000235294	0.134353	Atg8 deconjugator Atg4 (predicted)
TGATGCAAGCCCGTCCCACT;TGATGCAAGCCCGTCCCTCT	GGCGCCGAGGGATACGTTAG	SPCC16C4.09	sts5	-0.000235294	0.0748235	RNB-like protein
GCGCGGCGAAGATCTACGAC	CGGGGCCAAACAACACCGAG	SPAC13G7.13c	msa1	-0.000294118	0.0557059	RNA-binding protein Msa1
TCCTCGGCCGCCAAACATGT	GTGCGGGTCATAGGGGGCAG	SPBC582.09	pex11	-0.000411765	0.0134706	peroxisomal biogenesis factor 11 (predicted)
AAAACGGGGCGGCAAGAAGG	CTGCGGGGAGTGGCTTCGAT	SPAC4F10.16c	SPAC4F10.16c	-0.000411765	0.00947059	P-type ATPase (predicted)
AAATCCGCGGTCCCACAAGG	GGAAAATTGACGGAGGGGCC	SPBC11C11.11c	SPBC11C11.11c	-0.000411765	-0.0261176	mitochondrial ATP-dependent DNA helicase Irc3 (predicted)
CAGAAGGGTGGGGACGCGTG	AACCCTGCTCCCTGAACCGA	SPBC31F10.05	mug37	-0.000470588	-0.0204118	sequence orphan
TCGGCCAACCACCCATACGG	GCCAACGCCGCTACATCGAA	SPCC1682.13	laf2	-0.000470588	0.0864118	Clr6 associated factor 2, Laf2
CTGGGCGGGGTAACGACATA	TCGGTCCATGCCCTCCTTCG	SPAC1039.08	SPAC1039.08	-0.000705882	0.0622941	serine acetyltransferase (predicted)
ACGGTGGGGGCGACAGAGAA	CGGCCGGAGGATGACGTACA	SPAC23A1.14c	SPAC23A1.14c	-0.000705882	-0.0617647	uncharacterised trans-sulfuration enzyme (predicted)
TGTAATGCGTTCCCCTGTGC	TGGGGGGGGGCTTATCGATG	SPBC1773.11c	mug89	-0.00105882	0.0212353	CDC50 domain protein, implicated in signal transduction (predicted)
CGCGCGGTTCCTTTCCTCTC		SPAC9E9.15	SPAC9E9.15	-0.00111765	-0.0444118	CIA30 protein (predicted)
CTGGTGTTTGTGGCGGGGGG	CGGGGGTGGCTCGGTAAGGA	SPCC663.10	SPCC663.10	-0.00117647	-0.0181765	tRNA (uracil) methyltransferase (predicted)
ATGAGAAGGGTGAGGCGCGA	GTCCTTGCTCCGCTGTTGCC	SPAC4H3.05	srs2	-0.00141176	0.0657059	ATP-dependent DNA helicase, UvrD subfamily
GCCTCCCAGCCGATTTCCAC	AAAGTGCTCTACCGGGCGCT	SPAC3A12.13c	SPAC3A12.13c	-0.00152941	-0.0570588	translation initiation factor eIF3j (p35)
ATGGGGGCTTGGTGGTCTTG	AAGAGTGGTGCGTTGGGGCG	SPAC29B12.11c	SPAC29B12.11c	-0.00152941	-0.0521765	human WW domain binding protein-2 ortholog
AGATGGCCGCCGCTAGACAG	GCGGACCCTTCCCCGTTAGG	SPBC365.06	pmt3	-0.00158823	0.0110588	SUMO
TCGGTTACTCCCCCTGCGTT	CTGAACGGCCGAATGGAGGA	SPAC23A1.07	SPAC23A1.07	-0.00164706	0.0307059	ubiquitin-protein ligase E3 (predicted)
CCACGCGAAGCAACCCTAGC	TCGTACCGCCACCACACCCC	SPAC630.09c	mug58	-0.00182353	-0.0631765	GLYK family kinase of unknown specificity (predicted)
ATTCTGCCCGAGTCCGCCTA	ACTGAGGGTGGAGGCGCGAA	SPAC140.03	arb1	-0.00188235	-0.0550588	argonaute binding protein 1
GGAAAACCTCGTAGCCGGCC	CCCAAGGAACGCGGAAAGTG	SPAC328.04	SPAC328.04	-0.00188235	-0.0528824	AAA family ATPase, unknown biological role
GAGGGGGACAGGGGAGGGCT	AGCGGCAAGCGAAGGCAGAT	SPCC1183.04c	pet127	-0.00188235	0.0502353	mitochondrial RNA metabolism pathway protein Pet127
CGACGTGGGGCTCATTTGCA	TCAACCTCCCCATCAACGCA	SPBC16A3.08c	SPBC16A3.08c	-0.00194118	-0.0488824	Stm1 homolog (predicted)
GTAACGAGGGGCCAGAGGGG	TGCGCCGATCGACCTTGAAC	SPAC29A4.11	rga3	-0.00194118	0.0265882	Rho-type GTPase activating protein Rga3
GGGGGTTGGCCACATGTCTT	ATCTATGCCGCTGTTGGGGT	SPBC1289.16c	cao2	-0.00217647	-0.0107059	copper amine oxidase-like protein Cao2
GCGGGAGGCGGGTTAATGTT	GATCCGACGCCCTTCCTTGC	SPBC25B2.06c	btb2	-0.00217647	-0.0725882	BTB/POZ domain protein Btb2
TTGAGTGTGTGGTGGCCGGC	CAAATGTGAGGGCTGGCGGT;CAAATGTGAGGGCTGGCGGG	SPCC1322.14c	vtc4	-0.00217647	0.0908235	vacuolar transporter chaperone (VTC) complex subunit (predicted)
AGCGGGCGGAGGGTTATCAG	ATTCTTCGTGCCCCCGTCCT	SPCC1840.09	SPCC1840.09	-0.00223529	-0.0748235	NAD dependent epimerase/dehydratase family protein
ATGGGCACACGTGGGAGTCG	GGAGAAGAAACCGAGGCGCA	SPBC24C6.05	sec28	-0.00229412	0.152588	coatomer epsilon subunit (predicted)
ACCCCCCCCGAAATCACAGT	TAGTAATTCACGCCGCCCGC	SPAC3H8.07c	pac10	-0.00229412	-0.0262941	prefoldin subunit 3 Pac10 (predicted)
TACCGGGGACATGGCGCAAA	AGAATGTTTTGGCCCTGCGC	SPCC1450.11c	cek1	-0.00252941	-0.00941177	serine/threonine protein kinase Cek1
TGGTCCGGGCAGTGGGTTAT	CGTGAGTCGCCGAGGAGATG	SPBC25H2.14	mug16	-0.00252941	0.0301765	UNC-50 family protein
ATCCCCTCTGACGCACCCGG	CTCGCCGTCGTAAAGATGCC	SPAC6C3.05	SPAC6C3.05	-0.00252941	-0.0408235	sequence orphan
	GGGACTGACCCCGGCCTTGT	SPAC144.03	ade2	-0.00252941	-0.0239412	adenylosuccinate synthetase Ade2
GGAGGGGCAGCATCGGTTTC	TAATCGTCATGCGGGGGGAG	SPBC16H5.11c	skb1	-0.00258823	-0.0241765	type II protein arginine N-methyltransferase Skb1
GATCGTCTGCGAACGGGGTT	TCCCCCTGTTGACACGCTCC	SPAC17H9.11	gmf1	-0.00264706	-0.0582941	cofilin/tropomyosin family Glia Maturation Factor homolog Gmf1
ATGAATTCGAGCGGAGGGGG	AAACATGGACGCAAGCACGG	SPAC15A10.09c	pun1	-0.00264706	0.132647	SUR7 family protein Pun1 (predicted)
CCGTCGCCCACTACACAGCA	TCTTGGTTGGGCAGGGTCGA	SPAC3F10.06c	SPAC3F10.06c	-0.00264706	0.004	initiator methionine tRNA 2'-O-ribosyl phosphate transferase (predicted)
CCGACCCATGCTGAACCGTG	AACCATCGACAAAGGGGGCG	SPACUNK12.02c	cmk1	-0.00270588	-0.0199412	calcium/calmodulin-dependent protein kinase Cmk1
TGGGGGCTACGTTAATGGGC	AAGCGGGGGGTCGAGTTGTG	SPAC3G9.05	SPAC3G9.05	-0.00270588	0.0779412	GTPase activating protein (predicted)
TCGTTGCGTCCCCCGGTTAG	AGGAGGTGGCATGGACGGTG	SPBC18H10.21c	SPBC18H10.21c	-0.00270588	-0.0991176	dubious; unsupported by Solexa transcript data
GAGGACGGCAAAGCTGGAGG	GAAGCTGAGACGGTGCGACC	SPAC1F3.03	SPAC1F3.03	-0.00276471	-0.0714706	Lgl family protein (predicted)
TCCGTGTTGCGCGGTCTCAG	GCTCATTCTGCTACGGCGCA	SPAC23C11.06c	SPAC23C11.06c	-0.00282353	-0.0302941	hydrolase (inferred_from_context)
CCGCCTCGCCAACACTATCC	TTCCCAATACCTCCACGCCT	SPBC1773.03c	SPBC1773.03c	-0.00288235	0.00270588	aminotransferase class-III, unknown specificty
CCGTCTCGCCCCTCTCAGCC	CCATGGCCTGACCGCAAAAC	SPCC1393.09c	SPCC1393.09c	-0.00288235	0.00664706	RWD domain protein, implicated in translation
TCCCTCTTCCGTCACGCATG		SPAC1782.01	ecm29	-0.00311765	-0.054	proteasome component Ecm29
GTACAGGCGTTCGAGCGGGA	CCGCTGCTCCGTTGTGCTTT	SPBC2D10.15c	pth1	-0.00311765	0.121176	mitochondrial peptidyl-tRNA hydrolase Pth1 (predicted)
GCGCGCCGTACCTGAAGAGA		SPBC2F12.05c	SPBC2F12.05c	-0.00311765	0.0186471	sterol binding ankyrin repeat protein (predicted)
TCGTCCCGTGCCCCATATCA	CAATCAAGGGGGGCAAACGA	SPAC806.08c	mod21	-0.00317647	0.00329412	gamma tubulin complex subunit Mod21
ACCCGGCCACCTACGTCACT	GCTTCGAGGCCTTCGGTTGG	SPAC22G7.08	ppk8	-0.00317647	0.0241176	serine/threonine protein kinase Ppk8 (predicted)
CGTCTGGTTGGTTGCGTGCC	CCTCTGTCCGCCGCTTTTGA	SPAC637.09	SPAC637.09	-0.00323529	-0.0353529	ribonuclease H70 (predicted)
CATTCCGCGGCTATTTTGCA	TCTGCGGGCCTTTCGATTTG	SPAC15E1.02c	SPAC15E1.02c	-0.00335294	0.035	DUF1761 family protein
TAATGGGCCGCGGGTAAAGG	GCATCAGAACAGAGGGGGGC	SPAC3F10.13	ucp6	-0.00341177	-0.0473529	UBA domain protein Ucp6
TTGCTCTATCGGGGCGCTCA	GAAAGGGGTACAGCGCCAAG	SPBC1711.05	SPBC1711.05	-0.00347059	-0.126235	nucleocytoplasmic transport chaperone Srp40 (predicted)
TCACGTAGCAGATCCCGCAG	TCCCACGAACCCAACTGCCA	SPBC3H7.11	SPBC3H7.11	-0.00347059	-0.0284706	actin binding methyltransferase (predicted)
GGGGCGAGGGAAAAGGATTT	CCCCCTAACCCCAATGCACC	SPAC3A11.04	SPAC3A11.04	-0.00352941	0.00405882	seipin homolog
TACCCGTGTAACGCTCGCCC	CCACGCGGGGACTAGTGCAG	SPAC12G12.07c	SPAC12G12.07c	-0.00352941	-0.0815882	conserved fungal protein
AGGCGGAAATGATCGTGGGG	TCTCCATTCGTTGTGCCGGC	SPBC15D4.15	pho2	-0.00358823	0.058	4-nitrophenylphosphatase
AAATGAACCCGCGAAGGGCG		SPAC3H8.04	SPAC3H8.04	-0.00358823	0.0562941	chromosome segregation protein (predicted)
CGCGTGCCCTTTAGCTTTCC	AGGAATACGTGCCGGGGGTC	SPBC31E1.01c	atg2	-0.00364706	-0.0514706	autophagy associated protein Atg2
CATGGGAGGAGGGGTCGTCA	CGAACAGCAAGGGGGACGAG	SPBC4C3.06	syp1	-0.00364706	-0.0974118	cytoskeletal protein Syp1 (predicted)
CGGCGGTTCCAGGCATATTG	TCGTTGGGAGGGGCATGTGG	SPAC1A6.09c	lag1	-0.00364706	0.00888235	sphingosine N-acyltransferase Lag1
TCACAGGGGGGGCATAAACC	CGTGTTTTTTCGGGTTCGCA	SPBC16C6.08c	qcr6	-0.00376471	0.0531176	ubiquinol-cytochrome-c reductase complex subunit 8, hinge protein (predicted)
CGACGGTAGAGAGAGGCGGG	GCGACCCGAAGACGAAGAGG	SPCC126.08c	SPCC126.08c	-0.00382353	0.0347059	lectin family glycoprotein receptor (predicted)
CGAGCTGACAACAGGCGAAG		SPCC70.02c	SPCC70.02c	-0.00388235	-0.0804118	mitochondrial ATPase inhibitor (predicted)
GTTCCGCTTTTCCCCTGTGG	AGGATTTGGAGGGCGTGGGT	SPCC622.17	apn1	-0.00388235	0.0511176	AP endonuclease Apn1
GGGAGCGAGATTGTGAGGGG	GCCTGGTTCTTTTTGCCCCC	SPBC8E4.04	SPBC8E4.04	-0.00388235	-0.00911765	aldo/keto reductase involved in pentose catabolism (predicted)
CTGCCCCTGACCGCTATCGA	CATCTTGGGACGGGTTGGGT	SPAC9G1.06c	cyk3	-0.00388235	-0.0529412	cytokinesis protein Cyk3 (predicted)
TATCGGGCCGCTTGCAGTCA	CTGCCCGTAGCCGCAAAGCT	SPCC1223.12c	meu10	-0.00388235	0.00711765	GPI anchored cell surface protein involved in ascospore wall assembly Meu10
CCACGGACAAAGGCCCCATC	CAAACAGCATGGCCGCAACG	SPAC23H4.16c	SPAC23H4.16c	-0.00394118	-0.0165882	sequence orphan
AAAGACCCCGGCCAATAGCG	GTCTTCAACCTCCGCCCACG	SPCC417.11c	SPCC417.11c	-0.004	-0.0171765	glutamate-1-semialdehyde 2,1-aminomutaseaminotransferase (predicted)
TGATGAGGTGGGGCCTTGGG	ACCAAACGCCAATCCAACGC	SPBC19C7.12c	omh1	-0.00405882	-0.0343529	alpha-1,2-mannosyltransferase Omh1
GCGATTGCGGCTGGAGTGAG	CAATTGCGCCAAGACTCCCG	SPBC18E5.09c	SPBC18E5.09c	-0.00405882	-0.0110588	sequence orphan
TAATCGCACGCTCAAACCCG	GCCCACGCGCTCTCTCTCTG	SPAC24B11.14	SPAC24B11.14	-0.00423529	0.0450588	dubious
GGGTGAAACTCTGCTCGGCG	GTCTTGTTGGGAGCCGGCCT	SPBC365.07c	SPBC365.07c	-0.00429412	-0.0231176	TATA element modulatory factor homolog (predicted)
TTTGGGTGCTATAGGGCCGG	TAGTCCCCCAATGCCGTGCC	SPCC18.09c	hnt3	-0.00435294	0.0302353	aprataxin Hnt3
TCCGCCATGTCCTGAAACCA	CCCGCTTCGACAATCCCCCT	SPAC3F10.11c	abc2	-0.00441176	0.057	glutathione S-conjugate-exporting ATPase Abc2
CGCGGCGCCTTACATGAGAA	TTAGCGGGTGGGCCGATGTT	SPAC13G6.06c	gcv2	-0.00441176	0.0119412	glycine cleavage complex subunit P (predicted)
CTGAATGGATCCGTGGCGGG	GGAAGGCAGGTTATCGGTGG	SPAC3H5.09c	SPAC3H5.09c	-0.00447059	0.0262353	conserved eukaryotic mitochondrial protein (predicted)
CTCCCTCCTCGCCCACAGCC	TGTATGGCGCCGGGATTCTT	SPAC25B8.01	dap1	-0.00458824	-0.0221176	cytochrome P450 regulator Dap1
ACGCCCGCTTCTGCTTGATT	ATCGGCGGGAAACAACCACG	SPAC27F1.08	pdt1	-0.00458824	0.00270588	Nramp family manganese ion transporter
CTGGCGGGCTTGTAGGCTGT	CGGTGTGTTCTTAGCGGGCA	SPAC15E1.06	vps29	-0.00482353	-0.0139412	retromer complex subunit Vps29
ACTCGCCCCTCTTGTCACCG	AGGGTGGTGTGGACGGCTGC	SPBC13G1.04c	abh1	-0.00482353	0.0101176	alkB homolog/2-OG-Fe(II) oxygenase family Abh1 (predicted)
TTACACCAGCCCGCCACGTT	AGGCGTGGTCGTTAATCCGG	SPAC11D3.18c	SPAC11D3.18c	-0.00488235	-0.0561765	nicotinic acid plasma membrane transporter (predicted)
TCACCAGGGGGGAAATGCAA	GGCTCATCAAGTCGCGCAAC	SPCP31B10.05	tdp1	-0.00488235	-0.0836471	tyrosyl-DNA phosphodiesterase Tdp1
GGGCAGGGGGCTAACAGGAT	AGCCGCGCAAGACGAAGATT	SPAC17C9.14	SPAC17C9.14	-0.00494118	-0.000705882	Pex19 protein (predicted)
AATTGTGCGAGGTGGTCCGG	AGGCGACGAGACCGGGACTT	SPBC16C6.01c	SPBC16C6.01c	-0.005	-0.0722941	lysine methyltransferase (predicted)
	CACGGGGAATGAAGGCGCTG	SPBC337.07c	SPBC337.07c	-0.00505882	0.0821176	carboxypeptidase (predicted)
CGCAAACATGTCTCCCCCAT	TGGATGGGCCGCAGGATATT	SPAC1296.01c	SPAC1296.01c	-0.00511765	0.00323529	phosphoacetylglucosamine mutase (predicted)
TCAAAGTTCCCCCCTCGCAG	TCTCGCGAACGGTGGCTCAT	SPBC1703.11	SPBC1703.11	-0.00511765	0.0202941	optic atrophy 3 family protein
TTGGGTGGCCTTGGTTTGGT	CGAGCAGACGAGGGAGGGTG	SPBC11C11.10	SPBC11C11.10	-0.00517647	0.00182353	tRNA pseudouridine synthase (predicted)
GCGCGCTCCAGTCCATCAGA	TTGTGGGCTCCTGCTGGTCC	SPCC63.04	mok14	-0.00517647	-0.0148235	alpha-1,4-glucan synthase Mok14
	GTTTCATGCTTCGTCCGGGC	SPCC965.06	SPCC965.06	-0.00529412	0.0375294	potassium channel subunit (predicted)
CGGAAGGCAGGGGTCGTTGT	CCCTATCACGCCCACGACGG	SPAC12G12.03	cip2	-0.00552941	0.0288824	RNA-binding protein Cip2
AGGCGAAAGGGCGTAGGACA	AGCCGCAAGCCGAAAAAAAA	SPCC1919.05	SPCC1919.05	-0.00570588	-0.0443529	Ski complex TPR repeat subunit Ski3 (predicted)
TGGGATTATGCGGGGTGGAT	TGCATCCGAACAAAAGCCCA	SPBC317.01	mbx2	-0.00576471	-0.0264118	MADS-box transcription factor Pvg4 (predicted)
TGGTTGGTCGCTGGGCTTTC	GCCGTTTACGATGGTGGCGA	SPCC1235.01	SPCC1235.01	-0.00576471	0.0276471	sequence orphan
TGTGTTCGCGGCCAGGTATG	GTGAGGGAGCGATGGGCAAC	SPCC162.12	tco89	-0.00588235	-0.0302353	TORC1 subunit Tco89
GCAGTGGAAATGTGGGCGGG	CCCTTCGCAATACCCATCCG	SPBC23G7.04c	nif1	-0.00594118	0.0231765	SEL1 repeat protein Nif1
TTCCAAGTTGCGCCGACATG	CGGCGAGTGCGACATGTTTT	SPAPB2B4.03	cig2	-0.00594118	-0.149235	G1/S-specific B-type cyclin Cig2
TTTGCGCGGTGCCCTCTCTT	GCCGCTTTTCCGCTCACCAG	SPAC23A1.06c	cmk2	-0.006	-0.137059	MAPK-activated protein kinase Cmk2
CCACAGAAGCCCGCGGTAAC	CGTCCTCCACCGCCATCATT	SPAC17A5.10	SPAC17A5.10	-0.006	0.112706	conserved fungal protein
GGGCCGCGAGTAAAGCAGTT	GAAGAGGTCGAATGGGGGCA	SPAC1B3.02c	SPAC1B3.02c	-0.00605882	0.0159412	transcription elongation factor, Elf1 family (predicted)
AGAGCGACAAGAGGCCCCAA	AGGGTGTCATGAGGGGGTGC	SPAC17G6.17	pof8	-0.00611765	-0.0258235	F-box protein Pof8
ACCACAAGCCTCACGCCCCA	CCCATCGCAAACCTGCCCAC	SPBC83.16c	SPBC83.16c	-0.00611765	0.0897059	conserved eukaryotic protein
GGGCCGCGAACATCCATTAA	CCCAGCGAGAACAGGCAAGC	SPBC1348.13	SPBC1348.13	-0.00617647	0.0399412	similar to fragment of cox1 intron protein
GGACCGCCCATCAGCCTTCA	CCCCCGGACAACAAGAACCC	SPAC922.07c	SPAC922.07c	-0.00623529	-0.033	aldehyde dehydrogenase (predicted)
GACAACACTGGGGGGGCTGA	AACGGGTGGTGATCAAGGCG	SPBC2D10.04	SPBC2D10.04	-0.00635294	-0.00241177	arrestin Aly1 related, implicated in endocytosis
TTTTTAGCCCCCGACTGCCA	CTCCATGCCGATCTCCCCCC	SPBC25H2.03	SPBC25H2.03	-0.00641176	-0.0498824	vacuolar protein involved in phosphoinositide metabolism (predicted)
TCCGAATTGCCTACCCCGCT	CTTGCTTTTGTCCGGTCGGC	SPBC3B8.05	SPBC3B8.05	-0.00652941	0.0167059	diphthamide biosynthesis protein Dph1 (predicted)
GCGGCATTGGACGAGGGCTA	GCGGGCGTACCTGTTGTCTT	SPAC23H3.11c	SPAC23H3.11c	-0.00652941	0.0797059	glucosidase (predicted)
GGGGTCGGCCAGAAAGAGGT	GGGGCGCGGCAGATACGAAT	SPAC140.04	SPAC140.04	-0.00658823	0.0870588	conserved eukaryotic protein
AGGCAAGCAAGCACGAACGG	TCCGACACCAAACCGAAGGC	SPBC1348.03	SPBC1348.03	-0.00664706	-0.0199412	S. pombe specific 5Tm protein family
GATTCGCCCTCTCCTGCACT	GCAGGCAGCGTGTTTTGTTT	SPAC11H11.02c	mug162	-0.00664706	-0.0711176	sequence orphan
GGTACTTCCGCCACGCCATC	TCCCGCGCCACTGTGTTCAA	SPAC24C9.16c	cox8	-0.00676471	-0.0250588	cytochrome c oxidase subunit VIII (predicted)
GTGCAGGGAAAATTGGCCGT	CAAGAGTGGCTGGCCGCGTT	SPAC1039.09	isp5	-0.00694118	-0.00629412	amino acid permease Isp5
ACCAACAGAGCGCGCCACCT	TGGCCCCTGATCGACCCTTT	SPAC4G8.07c	SPAC4G8.07c	-0.007	5.88e-05	tRNA (m5U54) methyltransferase Trm2 (predicted)
TGTTGCATCACGCTCTGGGG	GTGCACCCCAGACCCAAAGT	SPAPB8E5.08	SPAPB8E5.08	-0.00705882	0.0838824	dubious
TGGGGCTTCGCTGTGTGGAG	CAAACCTGCCCCGAATGAAT	SPAC12G12.09	SPAC12G12.09	-0.00711765	0.0725294	conserved fungal protein
TCTCGGTGTCGCGTCCCCTC	CTTTGCCCTTTGTACGCCCG	SPAC3F10.09	SPAC3F10.09	-0.00711765	0.00105882	1-(5-phosphoribosyl)-5-[(5-phosphoribosylamino) methylideneamino]imidazole-4-carboxamide isomerase (predicted)
AACTGCTGGCTCTGGTGCCC	ACCGACGCCACTCACCAAGC	SPAC144.01	SPAC144.01	-0.00711765	-0.0105294	sequence orphan
TATAATCGATGCCCGCCCCC	TATCACCGACAGCCCCGCAA	SPCPB16A4.05c	SPCPB16A4.05c	-0.00717647	0.0207647	urease accessory protein UREG (predicted)
CGGCGTTTTTCTGCATGGGG	TCTTTGAGTCCGCTGGGGGG	SPBC365.11	SPBC365.11	-0.00741176	-0.000470588	GRIP domain protein
CCTCAGCCCGTTCCCTCGTG	AAGGGCAGACGCGAGGCAAG	SPBC1289.13c	SPBC1289.13c	-0.00741176	0.0288824	alpha-1,2-galactosyltransferase (predicted)
CCCCTCGTTCCTCCATCTGC	GAGATGGCGGATAGGGAGCG	SPAC17H9.04c	SPAC17H9.04c	-0.00747059	0.00888235	RNA-binding protein
TCATCGACGCGCTAACCAGT		SPAC56E4.07	SPAC56E4.07	-0.00747059	0.00323529	N-acetyltransferase (predicted)
CCCCACGGAGTCAACCAGCA	CGTCTTCGGTATTGGGCGGC	SPAC32A11.03c	phx1	-0.00752941	0.270588	homeobox transcription factor Phx1
AGGAGGGTGGAGAGCGACGG	TTAAACTCGGGGCGGGGGAA	SPBC3E7.16c	leu3	-0.00764706	0.0304118	2-isopropylmalate synthase Leu3
GCCGGCCCTATTGGATTGTG	GCCGCCCCCATCATAAGCTG	SPAC6C3.07	mug68	-0.00770588	-0.00235294	sequence orphan
CATCCGCCTGCCCCTCACTA	CTAACCCAGTCCGCCGTCGC	SPAC31G5.15	psd3	-0.00770588	0.00982353	phosphatidylserine decarboxylase Psd3
TGTGGGGAGGTTTGTCCGCT	TTGAGAACAGCCCCGCCCTA	SPAC139.05	SPAC139.05	-0.00776471	0.0261176	succinate-semialdehyde dehydrogenase (predicted)
CCCGTTTTGCCTGTGTCCCC	TGCGTGTTTGTCCTGTGCGG	SPAC25B8.09	SPAC25B8.09	-0.00782353	0.0319412	trans-aconitate 3-methyltransferase (predicted)
GAATCGCCCGCCTGCTACTG	GACCTGCGCGCCCACTGATT	SPAC26H5.04	SPAC26H5.04	-0.00782353	0.0364118	vacuolar import and degradation protein Vid28 (predicted)
GTCGTTCGTTCCTCGCCCGT	CGCCAAAAGTTCACCCGCAG	SPBC29B5.04c	SPBC29B5.04c	-0.00788235	-0.0151765	actin cortical patch protein (predicted)
TTATTCCAGCCATCCCCGCG	GGCCCACGACCTTCCCCAAA	SPBC13A2.04c	SPBC13A2.04c	-0.008	0.0261765	PTR family peptide transporter (predicted)
TCGGTCTGGGTGATAGGCGC		SPCC550.03c	SPCC550.03c	-0.00805882	-0.196118	Ski complex RNA helicase Ski2 (predicted)
AACCACCGCCATCGAAGCTT	TGCGGTGAATTGTTGAGGCG	SPAC1527.03	SPAC1527.03	-0.00805882	-0.102588	RNA-binding protein (predicted)
TCCTTAGCTGTTGCCCTGCT	CTCGCCCCGAATCCAAGTGT	SPBC17G9.12c	SPBC17G9.12c	-0.00811765	-0.0527647	hydrolase (predicted)
GGCCTGCGAGTGGGGTTGTC	ATGGCGGGGGTTTCCTTGTT	SPCC962.04	rps1201	-0.00817647	-0.0510588	40S ribosomal protein S12 (predicted)
CGGATGATTGGGTGTTGCGT		SPBC32H8.13c	mok12	-0.00823529	0.0306471	alpha-1,3-glucan synthase Mok12
GGAAGCCGAACACGGGCACA	CAAAGCGTGGGTTGGTCCTG	SPAC12B10.01c	SPAC12B10.01c	-0.00823529	-0.034	ubiquitin-protein ligase E3 (predicted)
ACAAGCCCCCGCAAAAGGAC	TACGGGGGAGCGGAGGAGGT	SPBC1734.07c	SPBC1734.07c	-0.00829412	0.0154118	TRAPP complex subunit Trs85 (predicted)
CTCACCCCCGCCTTATCCCT	GTACAGTGGGAGGCGGGCGA	SPBC577.13	syj2	-0.00841176	-0.0281765	inositol-polyphosphate 5-phosphatase, synaptojanin homolog 2 (predicted)
TTGCTTGCGCTTGGGTGTGC	TTGAATTCTGCGCGGGACCT	SPBC27.05	SPBC27.05	-0.00841176	0.01	dubious
CGCGGTAGCCGATTGGTTGC	CATGGGTTTCGGGGGCCTAC	SPBC32F12.07c	SPBC32F12.07c	-0.00841176	-0.008	ubiquitin-protein ligase E3, MARCH family (predicted)
CACATCAAAGGCAGGCCCAC		SPAC1B9.02c	sck1	-0.00852941	0.0180588	serine/threonine protein kinase Sck1
	GAGCCACCCCGTACCAAGGA	SPBC1604.08c	imp1	-0.00858823	0.00564706	importin alpha
TTCGACGGCGCCATTTGTTT	GCGGTGCGAATAGGCCAATC	SPAC17H9.06c	SPAC17H9.06c	-0.00870588	-0.0131765	conserved eukaryotic protein
AGTTGGGGGGTACCGTGGGC	TTTCGCGCGTGGGCTTCTAT	SPAC1783.07c	pap1	-0.00876471	0.0147647	transcription factor Pap1/Caf3
GCCTTCGCGCTTTTTTCACG	GCGCCTCCCGACACTAATCC	SPAC17G8.14c	pck1	-0.00876471	-0.0326471	protein kinase C (PKC)-like Pck1
CCTGTTGGGGGACGTATGCG	CGGTGAACGATGGGGTGGGT	SPBC839.02	SPBC839.02	-0.00882353	0.0484118	arrestin Aly1 related, implicated in endocytosis
TTGAGGCTCTGGCGGCTTGT		SPBC1709.11c	png2	-0.00888235	-0.0601765	ING family homolog Png2
CCGTGGCCCTTTCTTCCGTT	CCGTGTGGGTTGATGCGCTA	SPAC2F3.16	SPAC2F3.16	-0.00888235	-0.0294706	ubiquitin-protein ligase E3 (predicted)
GTCATACTCGCCACCGCCCG	CGACGGACATGCGGGTGAAT	SPAC1565.04c	ste4	-0.00888235	0.0471176	adaptor protein Ste4
TCAAGTCCCGATAACCCCCG	CATTGTTGGGCGACCGTTTG	SPAC824.04	SPAC824.04	-0.00888235	0.144882	WD repeat protein (predicted)
TCGACGTTATCCGCCCACAG	CGTAAGGCCGCGAAGGTGAT	SPCC126.07c	SPCC126.07c	-0.00894118	0.0526471	human CTD-binding SR-like protein rA9 homolog (predicted)
GGAAGGGGTGCTCGGGAAAT	CGAGTTGCGGGCTAGGAGGA	SPAC823.14	ptf1	-0.009	-0.0745882	phosphoric monoester hydrolase (predicted)
CTCCCCAACCTGTCATCGCA	CCCCAAACGCGGTACATGCT	SPBC1198.14c	fbp1	-0.00911765	-0.0958824	fructose-1,6-bisphosphatase Fbp1
GCATAAGCGGCGGATCAACG	CATCGAAGGCAGGAGCAGCG	SPBC1604.20c	tea2	-0.00917647	-0.0645882	kinesin-like protein Tea2
AGGCGGCTTAAGGTCGGGAG	ACCCCATCCCGCTGTCCTCC	SPBPB10D8.02c	SPBPB10D8.02c	-0.00923529	0.000647059	arylsulfatase (predicted)
CGCGCGAAAGACCGGACAAA	CAATAAGCGAAGCGGGAGCC	SPBC19C2.10	SPBC19C2.10	-0.00929412	0.0811765	BAR adaptor protein
GACCCAGCAAAATGAGCCCT	GTGCTTGGGCGGGTTTGCCT	SPAC19A8.10	rfp1	-0.00941177	-0.035	SUMO-targeted ubiquitin-protein ligase subunit Rfp1
GTGAGCACACTTCGGGCGGT	AGGGCGAGAAAGGAACGGCA	SPAC17C9.05c	pmc3	-0.00947059	-0.0642353	mediator complex subunit Pmc3/Med27
	GGGGTGCGCGTTTGGTTCAT	SPBC16G5.07c	SPBC16G5.07c	-0.00947059	-0.0688824	prohibitin (predicted)
TGTGACGCTCCGGAAAGTGC	GCGTCGGTGTATGGCTTGCA	SPAC3F10.02c	trk1	-0.00947059	-0.00611765	potassium ion transporter Trk1
CATCGACATCCACCCCACCG	CGCCGTCCCTGATTGTCTGC	SPAC1039.03	SPAC1039.03	-0.00964706	-0.0365294	esterase/lipase (predicted)
CGGGCGGTGAGCGAAATGAA	GAGTTTCCATTTCCGCCCCC	SPBC577.03c	SPBC577.03c	-0.00970588	0.00694118	GCN5-related N-acetyltransferase (predicted)
AGCATGGGTTTCACAAGGGG	GTCGAAGGGAACAAGGGGGG	SPBC17D1.07c	SPBC17D1.07c	-0.00970588	-0.0283529	GTPase regulator (predicted)
CAAAGCGGGTGCGAAGTGGA	CGATATATGGCCACCCCCCC	SPAC16E8.13	SPAC16E8.13	-0.00976471	0.151176	ubiquitin-protein ligase E3 (predicted)
CCTCTCCGATGCCCTGAAAC	TCGGGCAAGCAAAGCAAGCG	SPBC32H8.03	bem46	-0.00982353	-0.0294706	esterase/lipase (predicted)
CCCGCGGTCCTCTTAATGTC	CGATATTCCGCCGCTTGCTG	SPBC18H10.04c	sce3	-0.00988235	0.141824	translation initiation factor (predicted)
GACGGGGATGGGACAGGGGT	ACCAATCTGCTGCCCACCCG	SPCP31B10.02	SPCP31B10.02	-0.00988235	-0.0531765	mitochondrial conserved eukaryotic protein (predicted)
TCATTTCTGGTCCTGGGGGC	AATGGAGTGCGGTTTGGCCT	SPAC343.11c	msc1	-0.00988235	-0.0361176	multi-copy suppressor of Chk1
CACACTGCCCCCCACCCGAC	GAATCCCCGCCCTACCCTGC	SPAC19D5.03	cid1	-0.00994118	-0.0365294	poly(A) polymerase Cid1
CCCGTGGAGGGGCGAGTACA	GTCGCAACTCATCGCTGGGT	SPAC10F6.04	SPAC10F6.04	-0.00994118	-0.00788235	RCC domain protein Ats1 (predicted)
TCTTTTTGACGATCGCCGGC	CGGTAAAGGGGTGCTGTGGC	SPAC869.10c	put4	-0.0100588	-0.0184118	proline specific plasma membrane permease Put4 (predicted)
GCCCAAGACCTCCCGTGACT	CTCCTTTCATCCCCACGCCC	SPBC18E5.07	SPBC18E5.07	-0.0101176	-0.022	DUF3210 family protein
ATGTCCCTGTAGCCCCCCGT	GTGTGATGTCGGGGCGATGT	SPAC323.05c	SPAC323.05c	-0.0104118	-0.0887647	protein methyltransferase Mtq2 (predicted)
CCGCAAGCGAAGCCGGAGTC	CAGGGGAATCAGGGCTTGGG	SPAC13G6.15c	SPAC13G6.15c	-0.0106471	-0.0345294	calcipressin (predicted)
TTAATCGGGCGGGCAAGTGT	CCAAGCACCCGAAGCAAGGA	SPAC17A2.12	SPAC17A2.12	-0.0107647	-0.0401176	ATP-dependent DNA helicase (predicted)
GAAGAGTTTTGCCACGCGGA	CGGAGCGCGTGTCTTGTTGG	SPAC30D11.12	rpl3802	-0.0108235	0.0551765	60S ribosomal protein L38 (predicted)
TCGATATCCAGGCCCCCCAT;GTTGGGGGCCGTGTTGATGC	ACACGGTATCAATGGGCGCG	SPCC1235.15	dga1	-0.0108824	-0.0214118	diacylglycerol O-acyltransferase Dga1
CCCAGCCTTCCGCTCCTTGC	CTCCGCCAGAAACCCCTCCC	SPBC215.08c	arg4	-0.0109412	0.0146471	arginine specific carbamoyl-phosphate synthase Arg4 (predicted)
AGGGAGGGATGCAAACGGGT	GGACGATCAATTGGCGAGCA	SPAC6G9.04	spo7	-0.0110588	-0.0208824	sporulation protein Spo7
	AGCCATGGAGGAAGCGAAGA	SPAC17A2.11	SPAC17A2.11	-0.0110588	-0.103	sequence orphan
AATCGGGACGCAAGAGCACA	ACCCAGCAAGAGAAGCCCGC	SPAC18G6.15	mal3	-0.0111176	0.0465294	EB1 family Mal3
CCAGGGCAAAGCGGTAACGG	ACAAGCACCGCGACTCCCCC	SPCC1223.02	nmt1	-0.0111176	-0.0234118	no message in thiamine Nmt1
ACTCGCTGGGGGCTTTTGGT	CACTTCTTCAGGGGGGGGCT	SPCC777.07	omh3	-0.0111765	0.0108824	alpha-1,2-mannosyltransferase Omh3 (predicted)
	TACTATTCCCCGCGCCCACG	SPAC26A3.06	SPAC26A3.06	-0.0112353	-0.0107059	rRNA (guanine) methyltransferase (predicted)
TGCACCCCAACCACGACCAG		SPBC119.08	pmk1	-0.0112941	-0.122882	MAP kinase Pmk1
AGGTTGGGGTGGTCCGGATG	ACCCAACCATGTCCAAGCCG	SPBC16G5.03	SPBC16G5.03	-0.0112941	0.0454706	ubiquitin-protein ligase E3 (predicted)
TCGCGACCCATAACCGTTCC	CCGACCCAGAAGCAAGCACC	SPBC18H10.20c	SPBC18H10.20c	-0.0114706	0.0218824	endocytosis regulator (predicted)
GGGGTTGTGCGTGGGGAGGT	TATGAACCGCGGGGAAGGCT	SPAC1782.09c	clp1	-0.0114706	-0.0265882	Cdc14-related protein phosphatase Clp1/Flp1
CTGCTCGCGCGGTGCTTTAT	AGCAGCCACCCCGAGACGAA	SPBC3B9.05	SPBC3B9.05	-0.0114706	-0.0207059	helper of TIM (predicted)
GCTTTCACCCCGCGTTCAAC	CTAGACGCACCCTCAAGCCG	SPAC24H6.11c	SPAC24H6.11c	-0.0116471	-0.0825882	sulfate transporter (predicted)
CAGACATGCAAGGCGGTGGG	ACGCCGCTGGATTGGTTGAC	SPBC28F2.05c	SPBC28F2.05c	-0.0117059	0.0706471	xylose and arabinose reductase (predicted)
CGACTTTCATCCCACCTTCC	TCGATTTTGCGACTCCTTCA	SPAC3G6.03c	SPAC3G6.03c	-0.0117647	0.0529412	Maf-like protein
GGGCACAAAGCATGAACGGC	TACGGGCGGGGTCGAGAGAT	SPAC20G8.07c	erg2	-0.0118235	0.0332353	C-8 sterol isomerase Erg2
TTTCTCAGCTCCGCGCCGTC	GGACACGCAGCCCAACGGAC	SPAC25B8.08	SPAC25B8.08	-0.0118235	0.0896471	conserved fungal protein
	ACCCCTTCCCGCTACGGTCT	SPBC4B4.10c	atg5	-0.0118824	0.00217647	autophagy associated protein Atg5
TAAGCCGGCGACGGGAGGAG	TTAGCAGCAGGTGCGGACGC	SPAC227.11c	SPAC227.11c	-0.0119412	0.0253529	sensor for misfolded ER glycoproteins Yos9 (predicted)
TTTTCTTGCTCAGGGCCGCT	GCACGCACTCACCTCCGAAA	SPAC11D3.03c	SPAC11D3.03c	-0.0119412	0.0151176	conserved protein
TCATCCGCGACGCCTAGAGT		SPAC6B12.04c	SPAC6B12.04c	-0.012	0.194353	aminotransferase class I and II (predicted)
GCGACCTCACCCCAGGAAAC	CTATGTTGGGGGAGGGGGGT	SPBC947.09	SPBC947.09	-0.012	-0.0557647	ThiJ domain protein
AGCCAAGAGAAGTCCCGCCC		SPBPB10D8.01	SPBPB10D8.01	-0.012	0.00447059	cysteine transporter (predicted)
CATCCCCCGGCAAAATAAGT	GTGGTGGGCGGGGCTTTTTC	SPAC13A11.01c	rga8	-0.0121765	-0.0301176	Rho-type GTPase activating protein Rga8
TGCCACTCTACCCCGGACTT	CCCTCCGGTATCACCAACGT	SPBC30D10.05c	SPBC30D10.05c	-0.0122353	0.0602941	sepiapterin reductase (predicted)
GGTCGGCGGTAGGCGTGTCT	GCGGCACGAAACCCTTGAAA	SPAC3C7.04	SPAC3C7.04	-0.0122941	-0.0404706	transcription factor (predicted)
CAAGCGATCAAGCAACCGGG	CTCTACCCCTCTGGCCCCCG	SPBC530.04	mod5	-0.0122941	-0.0205294	Tea1 anchoring protein Mod5
CTGGGAGGCCTTGCAGAGAA	TGAACCCTCCCCCCTCGCTT	SPBC2A9.07c	SPBC2A9.07c	-0.0125294	-0.126118	zf-PARP type zinc finger protein
GGCGATTTAAAGGGGGCACC	GGGGAACAGCTGGGAACCGG	SPAC57A10.06	mug15	-0.0125294	-0.0601765	sequence orphan
TTTGTGCGTTGGGGTTGGAG	TAACGCCTGAATGCCCCGCA	SPBC19C7.05	SPBC19C7.05	-0.0126471	-0.0392353	cell wall organization protein (predicted)
CACCACCAGACCCAAACGGC	GTTATAGGGGCTGCGCGGTC	SPBP35G2.04c	SPBP35G2.04c	-0.0127059	-0.0384706	sequence orphan
CCCCTCAGCCCCAATCAGTG	AAGGGGCTAAGGCAAGGGGT	SPAC2G11.04	SPAC2G11.04	-0.0127059	0.0294118	RNA-binding protein, G-patch type (predicted)
CCCCATGGCCTTGCGACTTT	TGCCCCAATGTCAGTCCCAA	SPAC1687.15	gsk3	-0.0127647	-0.0949412	serine/threonine protein kinase Gsk3
CTTGAACTCCCCGCGACCTC	ATAGCTCGTCCCTCGCCCCC	SPBC36.06c	spo9	-0.0127647	-0.0209412	farnesyl pyrophosphate synthetase
GGCTTTGTTGTGGGCATCGA	GCGCACAGAGGAAACCTATT	SPBC11G11.01	fis1	-0.0128235	-0.144353	mitochondrial fission protein Fis1 (predicted)
CTGTGAAAACGCGAGAGCGG	CGGGTGTGTGGAGTGGTCCG	SPBC1A4.02c	leu1	-0.0128824	-0.0675294	3-isopropylmalate dehydrogenase Leu1
GCCATCCATACAGCTCCCGG	ACATGGGCTTAAGACGGCGC	SPBC359.05	abc3	-0.0128824	-0.00941177	ABC transporter Abc3, unknown specificity
CCGTTTTGGGCCGTGACCAT	ATCCGCATCACCTCGCCTCA	SPAPB2B4.02	grx5	-0.0128824	-0.0838824	monothiol glutaredoxin Grx5
AACCGCGGGAAAATGGCCTG	AAGGTCGAATGGCTAGCGGC	SPAC8C9.16c	mug63	-0.0130588	-0.0151765	TLDc domain protein 1
CGACCCACTTGCCCCCATCA	TCTGTGCGGTGTGCTTGGCG	SPAPB8E5.05	mfm1	-0.0131176	-0.0618824	M-factor precursor Mfm1
ACGAGCTTACCGGCGCATGC	CTGTTGCTGGCGCTTTCGTT	SPCC4B3.08	lsg1	-0.0131176	-0.0257059	Lsk1 complex gamma subunit (predicted)
TATCCCCGCGCAAGTCCTGA	CGGGGCGTGTTTGATGGGTC	SPAC5H10.11	gmh1	-0.0131765	-0.0639412	alpha-1,2-galactosyltransferase Gmh1 (predicted)
CGCCCCTCGCCCTAGTGACA	CTCCAACCGCTCCGACACCC	SPAC27F1.05c	SPAC27F1.05c	-0.0131765	-0.0514118	aminotransferase class-III, unknown specificty
TCCACATTCCGCCACAGCAA	GATGTCCGTGGGGTCGTCGT	SPCC330.14c	rpl2402	-0.0132353	0.00229412	60S ribosomal protein L24 (predicted)
AGCTGTGCCCCCCTCTGGTT		SPBC31F10.17c	SPBC31F10.17c	-0.0132353	0.0542941	sequence orphan
AGCACGCCATCGCACCATTT	GGGATTGGGCAGGCGATAAA	SPCC1840.08c	SPCC1840.08c	-0.0132353	-0.0205882	protein disulfide isomerase (predicted)
AAGCATTGACGCCGATTGGT	CTGTCCCCCGTCCCAGCCCC	SPCC1393.13	SPCC1393.13	-0.0134706	0.00594118	DUF89 family protein
CATCCGCACCCGAAAACAAA	CTATGGCGCGGTTGGTGGTG	SPAC23C4.03	hrk1	-0.0134706	0.0663529	haspin related kinase Hrk1
CACCCCCTCCTCGCCATCTG	TGCAACCCCCATGACTCCAT	SPAC9G1.03c	rpl3001	-0.0134706	-0.134765	60S ribosomal protein L30 (predicted)
AGCCCCCCAACCCTTACGAT		SPBPB2B2.09c	SPBPB2B2.09c	-0.0136471	-0.0205294	2-dehydropantoate 2-reductase (predicted)
CGTAAAACGGTGGCGAGGCA	ATATTTTGGGGGGGGTTCCG	SPAPB1A10.08	SPAPB1A10.08	-0.0136471	0.0296471	sequence orphan
GCTTTTCCGGCCTCCTGTCG	TGCGAGGCCGGAAGTTGCTT	SPAC644.09	SPAC644.09	-0.0136471	-0.018	alanine racemase (predicted)
AGCTGCAGCCGGAGTTTTGC	TCCGAGGCGGTTTTTTTTTC	SPAC8C9.06c	ppr4	-0.0137059	-0.0474118	mitochondrial translation regulator Ppr4
CGGAACCCAACGCATCCCAT	CACCCGCTCCAAGACCACGC	SPAC17G8.10c	dma1	-0.0137059	-0.0484706	mitotic spindle checkpoint protein Dma1
GCCGAGCACCGATCCCAAGT	CGTGGGGTTTCGGAGGGCTT	SPCC1020.10	oca2	-0.0137647	-0.140235	serine/threonine protein kinase Oca2
TCCTGCGTGGTTGGGAGTAT	GCACCCGTATTGAACCCGCA	SPBC530.14c	dsk1	-0.0137647	-0.0474706	SR protein-specific kinase Dsk1
TCGGGCTAATCGGGCAACAG	GCGGTATTGGCCTGGACGTG	SPCC417.04	SPCC417.04	-0.0139412	0.125824	dubious
TGAGTCGGTCGGGTGTAGCG	TGAATACGTTGCGGGGTTGC	SPBC1683.03c	SPBC1683.03c	-0.014	0.0226471	membrane transporter (predicted)
GCAAATGGGGTGAGGTCCGG	CGGACGCGGTTCAGCACTTC	SPBC18E5.13	SPBC18E5.13	-0.014	-0.0319412	mitochondrial translation initiation factor (predicted)
CCGCAACCAGGCCTAAGCAT	AATTTCTGTCGCCGGGTGGG	SPBC1271.14	SPBC1271.14	-0.0141765	-0.0197059	glutamate N-acetyltransferase (predicted)
CCCCACCGGCGTCCAAGTAC	GATCCCCCGCTTCACCATGT	SPAC186.03	SPAC186.03	-0.0142353	0.01	L-asparaginase (predicted)
TTTATTGGCACAGCGCCGGT	AGCATGTGGCCCGTAGACCC	SPAC23A1.17	SPAC23A1.17	-0.0143529	-0.000529412	WIP (Wiskott-Aldrich syndrome protein-Interacting Protein) homolog (predicted)
GTGGATGGGGATGGGGAACG	GCACAAAAGGTCGGGCAGGA	SPCC1259.14c	meu27	-0.0144706	-0.0260588	S. pombe specific UPF0300 family protein 5
TCCCGAACCAAATCCAGCCA	AGCGACAGGGAAGCGAAGTG	SPAC186.04c	SPAC186.04c	-0.0145294	-0.02	N-terminal of transmembrane channel, trunucated
CGAAAGTGCACGCCCAGGTA	GCTGGTGAGGGGCGATCTGA	SPBC25B2.04c	mtg1	-0.0146471	-0.0821176	mitochondrial GTPase involved in translation Mtg1 (predicted)
GGCAACCAGAGACGAACCGC	GTCGCTCCCCCACATCCATT	SPBC31F10.02	SPBC31F10.02	-0.0146471	-0.0528235	acyl-CoA hydrolase (predicted)
TATGGCGGAGGGAGAGGCTG	ATCCCCCGTCGTCACCTCCC	SPBC23E6.03c	nta1	-0.0146471	-0.0478824	protein N-terminal amidase Nta1 (predicted)
CAACACCTCACTCGCCCCCC	GGGGCGCGAGTAGCTTGGAA	SPAC16.04	dus3	-0.0146471	0.00894118	tRNA dihydrouridine synthase Dus3 (predicted)
TGACAAGAAACCGGCGCCAC	GCAGTAGGAGGGCGCCGGTT	SPAC11D3.10	SPAC11D3.10	-0.0147059	0.0175294	nifs homolog, possible cysteine desulfurase
	ACGCAGGGTCATCAAACGGG	SPCC622.19	jmj4	-0.0147647	0.125	Jmj4 protein (predicted)
ATCCGCGACTCCCCAACTAA	CAAAAAGCCGGCGTAGGTCC	SPBC29B5.02c	isp4	-0.0148824	0.00129412	OPT oligopeptide transporter family Isp4
AGCCGACTTGCCTGCCATTT	GCGGGGGACTCATGGAAAAG	SPBC18H10.11c	ppr2	-0.0149412	-0.212235	mitochondrial PPR repeat protein Ppr2
TGCCGGCCACACTGACCTAA	TGCGGGATCCTGTGCTGAAA	SPAC24C9.14	otu1	-0.0149412	-0.0208235	ubiquitin-specific cysteine protease, OTU family, Otu1
CCCGCAGCAAAGGAGCCAGT	TAGGGCATAGGGGCGCGAGA	SPBC17D1.05	SPBC17D1.05	-0.015	-0.074	sequence orphan
CAACGTCGAGGTGGCGGTCA	GGGGACGTCGGGCTCATACG	SPBC23G7.15c	rpp202	-0.0150588	-0.0270588	60S acidic ribosomal protein P2B subunit
ACCTCTTTTCAGCTGGCCCG	GGGGGGGCGGAAATTTAGTG	SPBC25B2.01	SPBC25B2.01	-0.0150588	-0.0336471	elongation factor 1 alpha related protein (predicted)
AGCTACAACCCCCGCCGCAT	TCGCCAGCTGTTCCATCCAC	SPAC27D7.10c	SPAC27D7.10c	-0.0150588	0.0297647	But2 family protein
ACAGCACGAGACAGGCCCCG	CATGGGCCTTACGGGTGCTC	SPCC1020.06c	tal1	-0.0150588	0.0164706	transaldolase (predicted)
TGCAGTCACGGGGGGAAAGT	GGGGGAGTAGTGCAGGGGCT	SPAPYUG7.04c	rpb9	-0.0151176	0.0282353	DNA-directed RNA polymerase II complex subunit Rpb9
GTGGGAGGCAGGAGGTGGCT		SPAC167.04	pam17	-0.0151176	-0.0731176	TIM23 translocase complex-associated motor subunit Pam17 (predicted)
TGCGGGACCAGGGAACAACG	ACATTGGGTTAGGGCTGCGG	SPCC1795.09	yps1	-0.0151765	-0.00688235	aspartic protease, yapsin Yps1
GATGGCCGGTCTTTTCCTTG	CGTGCGCGGTTGTAGGTGAC	SPCC1281.08	wtf11	-0.0152353	0.173353	wtf element Wtf11
TTGGCGTTCCCGATTCCCTG	AATCGCAAAGCCGCAACAAA	SPCC663.13c	naa50	-0.0152941	-0.0525882	NatA N-acetyltransferase subunit Naa50 (predicted)
CATATCTGGCATCGGCGGGT;CATATCTGGCATCGGCGGGG	TTTGTTCCCGTGCCCATTGC	SPBC1A4.05	blt1	-0.0152941	-0.0274706	Blt1
AGCAAAGCCCAGACCCCGAG	AGGTTTGCGGGGGACTGAGG	SPBP19A11.02c	SPBP19A11.02c	-0.0153529	-0.000470588	sequence orphan
GAACTCGGCGCTACATCGGG	ACGATATTCCCCGCAGCCCT	SPAC26F1.11	SPAC26F1.11	-0.0153529	-0.0347647	dubious
TAGGGTTGGGGCATCTGGCA	CAATCCGCGGAACCCCATCA	SPBC16G5.13	ptf2	-0.0154118	0.00835294	sequence orphan
GCCGGCATCGGGAAATTGAG	GAACCGATAGCGCCTGCCAA	SPCC16A11.01	SPCC16A11.01	-0.0154706	0.00382353	plasma membrane protein involved in inositol lipid-mediated signaling (predicted)
TCTTGGCGTCTACGAGGCGG	TTAGCCGTTTCCGAGTGCCG	SPAC1002.07c	ats1	-0.0155294	-0.0509412	N-acetyltransferase Ats1 (predicted)
TAACAGCCCACACGCCAAGT	TGCGTCCTTACCCCCACCTC	SPAC4H3.04c	SPAC4H3.04c	-0.0155294	0.0401176	UPF0103 family
TGTCCAAATCACACGGCGCT	GGTGCGCCTAATGCAGTGGG	SPBC1D7.01	SPBC1D7.01	-0.0155294	-0.0154706	prefoldin subunit 1 (predicted)
GAGACACAAAGGGGCGAGCG	CCCTCCGCATCCCCTGTTCT	SPCC1020.11c	ecm6	-0.0155882	-0.227471	ER membrane protein complex subunit 6 (predicted)
CCGACCCAAATGCCAATCCG	GCATCCCCGGCCTTTTCCAC	SPAC589.07c	atg18	-0.0156471	-0.0164118	WD repeat protein involved in autophagy Atg18a
GCACAAGCACGCGGAAGATG	CGGCCGCTCCCTTACCAGTC	SPAC6C3.06c	SPAC6C3.06c	-0.0157059	-0.0433529	P-type ATPase, calcium transporting (predicted)
GCCGATCCCGCCCAGTTAAT	CGCTTTCGTTCGCCGTCCTC	SPBC12C2.04	SPBC12C2.04	-0.0158235	0.0172941	NAD binding dehydrogenase family protein
ATTCCAACACGCCGCAAGGG	CCGCCAAAAAAGAGCCCGTA	SPBC20F10.10	psl1	-0.016	0.00476471	cyclin pho85 family (predicted)
CGGCCCGATTTGCCTCTCTC	GACGTTGGGGCATGCACAGG	SPAC458.04c	dli1	-0.016	-0.0282353	dynein intermediate light chain Dli1/Dil1
CGGGGCTTTTGCGTCCTTAA	GGGTCAGCAGTCGTTTCCGC	SPAC8E11.07c	alp31	-0.016	-0.00641176	tubulin specific chaperone cofactor A, Alp31
CATCCTTGTCCGCTTCCCGT	CCCCACGCGAGAACAGGACA	SPBC1778.04	spo6	-0.0162353	0.0211176	Spo4-Spo6 kinase complex regulatory subunit Spo6
CTCTTTGTCCGCACGCCCGA	TTTTCAGCGGTACGGGGGGG	SPAC29B12.02c	set2	-0.0163529	-0.0734706	histone lysine methyltransferase Set2
GCGGCCATTCAGTACCCCTT	ACGACGGACTGGACGGACCT	SPBC651.12c	SPBC651.12c	-0.0164118	-0.00823529	sequence orphan
CCGCCCTCACCCTATCGCAT	CAAACCGGGAACGAGGCAGT	SPAC644.08	SPAC644.08	-0.0164118	0.0151176	methionine salvage haloacid dehalogenase-like hydrolase (predicted)
CGCAAGGGGTTATCCAGGGG	AATATTCCCAACGGCAGGCG	SPAPB21F2.02	SPAPB21F2.02	-0.0164706	0.00223529	Dopey family protein (predicted)
TACCCCGAGCTACCCCCGTG	CCGAGTCCCAGCGTCCTTGA	SPBC29A10.16c	SPBC29A10.16c	-0.0164706	-0.0817059	cytochrome b5 (predicted)
CCTGTGGTGTGCGGCGATAG	TGGCAAACGCGTGGACTGAT	SPBC354.04	SPBC354.04	-0.0164706	0.0385294	sequence orphan
CGTAGCCCCGTAACATCGCG	TATTGCAGCAGACACGCGGG	SPAC4G9.09c	arg11	-0.0165294	0.0170588	N-acetyl-gamma-glutamyl-phosphate reductase/acetylglutamate kinase
CGATGTTGCCGCGTGTTTGT	TCGTCCCGGCCAAAAAACAG	SPAC22E12.11c	set3	-0.0165294	-0.0498824	histone lysine methyltransferase Set3
TCTCGGCATCATCTGGGCTG	AATAGGGCAGCGGAATGGCA	SPCC1442.14c	SPCC1442.14c	-0.0167647	-0.0635882	adenosine 5'-monophosphoramidase (predicted)
ATCCTTCTCACCGAGGCCGT	CGGTGGGGGAGAGGTGCATA	SPBC409.10	ade7	-0.0167647	-0.0748824	phosphoribosylamidoimidazolesuccinocarboxamide synthase, SAICAR synthetase, Ade7
ACCGCCCGCCCCTTTAAATG	ATCGTCAGCAAAAACAGGGC	SPACUNK4.16c	SPACUNK4.16c	-0.0168235	-0.0838824	alpha,alpha-trehalose-phosphate synthase (predicted)
AGGCTCGACCGCAATCCATA	GAGCGGTGGGGTCGAAAAAG	SPCC1682.15	mug122	-0.0168235	-0.0926471	PX/PXA domain protein
CCAGCAAATCACCACCGCCC	AGCCACGACCCCCAGCATTT	SPCPB1C11.03	SPCPB1C11.03	-0.0168235	-0.0847647	cysteine transporter (predicted)
TACCCAACGCGATCCCAGGT	CCGGGGAACTCGATCGCAAC	SPBC1921.05	ape2	-0.0168235	-0.0532353	aminopeptidase Ape2 (predicted)
CGCTCAACTTTCCCAACCCG	ACGGCCTGGGGGACTGAAGA	SPBC17G9.09	tif213	-0.0169412	-0.0399412	translation initiation factor eIF2 gamma subunit (predicted)
CCCCCTTCCGTCTACCCCCA	CGGATGGTGGCTTTTGGGAT;GACTGCTTCGACCGACGTGA	SPAC823.13c	SPAC823.13c	-0.017	0.173353	mitochondrial inner membrane protein (predicted)
AACGCCCTCATATGCCCACG	ACCATTATCCCCGCGTTTGC	SPAC1556.03	azr1	-0.0170588	-0.0354706	serine/threonine protein phosphatase Azr1
CAGAGTGAGCCCGCGACAGA	CTGGTACGAACCGGAAGGCC	SPAC824.02	bst1	-0.0170588	-0.0767059	GPI inositol deacylase Bst1 (predicted)
GAGAACTGAGCGCCCACCCT	CCGGGCCAGACGATAACGAA	SPCC1020.05	SPCC1020.05	-0.0170588	0.00858823	phosphoprotein phosphatase (predicted)
TGGGGGGAATGGCACTGAGG	GAACGCATCGACCCACCCTT	SPAC750.04c	SPAC750.04c	-0.0171176	-0.0492941	S. pombe specific 5Tm protein family
CCGGCCTAAATGCCTCCTGC	TTCACAGCGGGGCCACATCT	SPAC227.18	lys3	-0.0171176	0.0167647	saccharopine dehydrogenase Lys3
CCAAAATGCCGCCGACTGCT	CGCGAAACCGACCTGGGTAT	SPBC359.06	mug14	-0.0171765	-0.0275294	adducin
GAACCGCAGGACATCGCCCT	CACCTACAACCCGGCCAGCA	SPBC30B4.02c	SPBC30B4.02c	-0.0172353	-0.0327059	R3H and G-patch domain, implicated in splicing (predicted)
GACCCGCCTGCCAATCGTAG	CCGTTTGCCAGCGCTTCAGT	SPBC577.02	rpl3801	-0.0172353	-0.0715294	60S ribosomal protein L38 (predicted)
ATGTTTTCTCGCGCATGCCT	CCCGACGCCACATGATAGGT	SPAC3C7.07c	SPAC3C7.07c	-0.0174706	0.0522941	arginine-tRNA protein transferase (predicted)
TTCGCCGCTTGTCCCGTCTA	GACCCCAACCCGCACGAACT	SPAC13G7.09c	SPAC13G7.09c	-0.0175882	-0.0376471	conserved fungal protein
GTACACCGCGAGCGAACCCC	GACCATTCCCAACCCGCACC	SPAC328.09	SPAC328.09	-0.0177059	0.0181176	mitochondrial 2-oxoadipate and 2-oxoglutarate transporter (predicted)
CTAGGCGGAGGGGGTATGCC	CCACCTCAGCCGACCATCGA	SPAC11D3.16c	SPAC11D3.16c	-0.0177059	-0.055	sequence orphan
TAAGCCTCCCCTCCCGCAAT	TCTGGCGGGGGAGAAATCCG	SPAC513.02	SPAC513.02	-0.0177647	-0.0188235	phosphoglycerate mutase family
AGCCCACGTGAGAACCCCCA	CCTGGCTTGAATTCGGGCAC	SPAC11E3.11c	SPAC11E3.11c	-0.0177647	-0.0514118	guanyl-nucleotide exchange factor (predicted)
TGGTGGACGGAACCCTTGGA	CGCCACTCCACGCCTAACCA	SPAC2F7.03c	pom1	-0.0178235	-0.0131765	DYRK family protein kinase Pom1
	GCAGCCCAAGGCACCAAAGC	SPAC1834.08	mak1	-0.0178235	0.0454118	histidine kinase Mak1
TGAGTTCTGCTGGTGGGCGC	GCATAAAACTCCCGCCCCCT	SPCC338.11c	rrg1	-0.0178824	0.00288235	methyltransferase Rrg1 (predicted)
CTTTCTGGGGGACAGCTTGC	GGTCGGAGCGCGGAAAACAG	SPBC660.07	ntp1	-0.0178824	0.0702941	alpha,alpha-trehalase Ntp1
TCGGCGGGAATACATAGGGG	GCTCGGTGTCATGTGTCGCG	SPBC17A3.02	SPBC17A3.02	-0.018	-0.0551765	conserved fungal protein
ATGAAAGCGAAGCGGCACGG	GGAATCGGTTTGTGCAGGGC	SPAC5H10.07	SPAC5H10.07	-0.0180588	0.0336471	sequence orphan
TATGGCCGTTTTATGCCGCG	CTTCTGTTCGGATGCATTTA	SPBC19C7.01	mni1	-0.0181176	0.00241177	Mago Nashi interacting protein (predicted)
TTCCGGCGCCTCAATTCGTA	AGTTACCCTCGCGTGCCCAT	SPAC25B8.11	SPAC25B8.11	-0.0181765	-0.0471765	transcription factor (predicted)
CGTTTGCGCCATCCTATCGG	GCCATTCCGAGCGCCCTAGA	SPAC13G7.12c	SPAC13G7.12c	-0.0182353	0.00817647	choline kinase (predicted)
TCGTGTCCCGCCGTATTGAA	AGTTGGGGGTACCTTGCCCG	SPAC26F1.01	sec74	-0.0182353	0.0324118	guanyl-nucleotide exchange factor Sec74 (predicted)
ACGCGAGATGGGTTGTGGCA	TTTGATGCGGCCGGGTGAAG	SPBC2A9.11c	SPBC2A9.11c	-0.0183529	-0.0155294	nuclear export factor (predicted)
CGGAACTGCACTCCAACGGC	CAGGGCAAAGCGAACTGCAA	SPAC6C3.03c	SPAC6C3.03c	-0.0184118	-0.00541176	sequence orphan
CATGCAGCTCCACACCCGGT	ATCACGTCCCAGCTTCCCGG	SPAC23D3.12	SPAC23D3.12	-0.0184118	0.0711176	inorganic phosphate transporter (predicted)
CGAGCCGGTCACAAGAAGCC	CGGGCAACGGATTTTCCAGC	SPCC188.10c	SPCC188.10c	-0.0184118	0.0802353	pseudogene
ATTCGCCCTTTCCGCTGCTG	AGACCACCGGGACACCACCA	SPBC13G1.02	SPBC13G1.02	-0.0184706	0.0865882	mannose-1-phosphate guanyltransferase (predicted)
AGGTGTTCGCCGTTCTCGCC	CCTCATTCGTATCTCGCGCG	SPBC30D10.16	pha2	-0.0185294	0.00117647	phrenate dehydratase
	CCGCAAAGCCCCAGCACCTA	SPAC18B11.08c	SPAC18B11.08c	-0.0185294	-0.0114706	conserved fungal protein
TCAAGACCCCGAGCGCACCT	TGTGTCCCCTTGTACGCCCG	SPAC13F5.03c	gld1	-0.0186471	-0.0947059	mitochondrial glycerol dehydrogenase Gld1
CCGATATCCCGCACACCGTC	GGCTTCCTCCGCGTTGGTTT	SPBC1685.14c	SPBC1685.14c	-0.0186471	-0.00582353	Vid27 family protein
CGCTCCCCGCCGAAATTTAC	TCACCCTCCCAACGACCCAA	SPAC631.02	SPAC631.02	-0.0187647	0.00229412	bromodomain protein (predicted)
AGCGTGGTGGTTTGACTGCG	CCCCGCACACAGAGCCCAAA	SPAC1039.06	SPAC1039.06	-0.0188235	0.0120588	alanine racemase (predicted)
GTCCCACACATGGCCCCCTA	CACCCACGTTGCTGCCAATG	SPAC3F10.17	SPAC3F10.17	-0.0188824	-0.0255294	ribosome biogenesis protein Ltv1 (predicted)
GGACTCGCGCCCTTTTGACT	CTCCGGGGTTGACATTGGCG	SPBC29A3.09c	SPBC29A3.09c	-0.0188824	-0.01	AAA family ATPase Gcn20 (predicted)
CCCCCAAAGACCAGACCCGT		SPBC16E9.07	mug100	-0.019	-0.106588	sequence orphan
AACCTGACGACGCCTTTGCA	GTGGTGGTGGATTGAGTCCT	SPBC23G7.11	mag2	-0.0191176	0.0158824	DNA-3-methyladenine glycosidase Mag2
GGGGCCTATGGTTGGTTCGA	CAAGAACGCAGCCGCCAAAA	SPAC20G8.09c	SPAC20G8.09c	-0.0191765	0.0721176	ribosome biogenesis ATPase (predicted)
CAGCCCTTTAAACCGCCAGC	CCGCCCCCGTCCATAGTTAA	SPCC1840.07c	SPCC1840.07c	-0.0192353	-0.0215882	phosphoprotein phosphatase (predicted)
GAAGGCACCCCGAACCCAGG	AACCCACGCGACAAAGGCCA	SPAP8A3.04c	hsp9	-0.0192941	-0.0181176	heat shock protein Hsp9
TGACCCCTCGTCGCTCCAGA	ACTCGCCCCTCCCTCAGCCA	SPBPB2B2.07c	SPBPB2B2.07c	-0.0193529	-0.0160588	S. pombe specific DUF999 protein family 7
TCGGCGCCAACTCCGTCTGT	GCGGGTTTTCACCTTCCCAT	SPBC2D10.12	rhp23	-0.0193529	-0.0271176	Rad23 homolog Rhp23
CGGGCGGTTCGTGTGGTATT	GGCTGGGGGGGGGGGGGGGG	SPAC3A11.06	mvp1	-0.0193529	0.00570588	sorting nexin Mvp1 (predicted)
CAGGTGGGTCACGCCGGAAT	CGCGTCCCACGTCTCTCGTC	SPAC8E11.10	SPAC8E11.10	-0.0194118	0.0115882	sorbose reductase (predicted)
GGAAGTGCGGATGGTTGGCG	GCTCACCCGTTCTCCCCCCA	SPCC777.02	SPCC777.02	-0.0194706	-0.0821765	transcription factor (predicted)
CAACAAAGCGGGCGAGGAGA	CGCTAATGGGAAGGTGGCCG	SPCC132.03	SPCC132.03	-0.0194706	-0.0552941	sequence orphan
GCCTCCGGTACCTTGCGCTT	TCGAACCATTACCCACCCTG	SPAC13A11.06	SPAC13A11.06	-0.0195294	-0.000705882	pyruvate decarboxylase (predicted)
TGGGTGGATCCGGGTAGCAA	ATCAAGCGGGGCGAAGACAA	SPBC3B8.10c	nem1	-0.0195294	-0.0585882	Nem1-Spo7 phosphatase complex catalytic subunit Nem1 (predicted)
GGCAACACGGCAGGAGGACA	GCCGGTCACAAGAAAGCCCC	SPAC56F8.14c	mug115	-0.0198235	0.0265294	sequence orphan
TTCGCGCAGCTCACGATTCA	TGCTCTGGCGGGCTTATCCC	SPAPB24D3.06c	SPAPB24D3.06c	-0.0199412	-0.0173529	DUF1749 family protein
CGATGGCGCGTTGGACTGAA	GTGTTGCTACGTCCCCCCGC	SPBC21B10.07	SPBC21B10.07	-0.0199412	-0.0407647	glycosyl hydrolase family 16 (predicted)
CATGTCTCGCCCCACCTCCT	TGTGAGGGTATGTGGGGGCA	SPAC589.10c	SPAC589.10c	-0.02	-0.0818235	ribomal-ubiquitin fusion protein Ubi5 (predicted)
GCACGCCACCAGACCCTTAG		SPBC839.04	rpl803	-0.0200588	-0.103941	60S ribosomal protein L8 (predicted)
CTGGGAAGGTAGGCGCGTGG	CAGGTTAGATGCCGCAGTTT	SPCPB16A4.03c	ade10	-0.0201765	-0.0292941	IMPcyclohydrolase/phosphoribosylaminoimidazolecarboxamideformyltransferase
TTGTGCGCCCGGATGTTTCT	GACCCCCCGAAGTCTCCGAA	SPBP22H7.04	SPBP22H7.04	-0.0201765	-0.0118235	sequence orphan
CCATTGGGGGGTCGTCGTCC	TGCATAGAAGCTGCCGCGAC	SPBC215.05	gpd1	-0.0202353	0.0768235	glycerol-3-phosphate dehydrogenase Gpd1
GAAAGTGTGCACGCCCGGGA	GGGATACCAAAGGCCGGCTC	SPAC1F8.06	fta5	-0.0202941	-0.0671176	cell surface glycoprotein
TTTTACCGCGCCCAACGTTC	GCGGTGGCTGGAAGGGTGTT	SPCC1739.07	cti1	-0.0203529	-0.162882	Cut3 interacting protein Cti1, predicted exosome subunit
TGTTGCACCTCCGACAGCGA	TGCAGTAAAGTCCCCGGCCT	SPAC2C4.09	SPAC2C4.09	-0.0203529	-0.00647059	DUF1640 family protein
AAGGTCTATGGCGGCTCGGG	GGGGAGAGGACACGGGGATT	SPBC21C3.01c	vps13a	-0.0203529	-0.0294706	chorein homolog (predicted)
TGACGAAAGCCAACCGGATG	CAAAGCATGACTGGGCCGAA	SPCC330.12c	sdh3	-0.0204706	-0.0316471	succinate dehydrogenase (ubiquinone) cytochrome b subunit (predicted)
CCCTTCTGTGCTCCACGTGC	CGGGAAAGTGCCAGCTAGGG	SPCC1235.05c	fft2	-0.0205294	0.0393529	fun thirty related protein Fft2 (predicted)
GTCCTCCGGCTTCCCACCTT		SPBC428.08c	clr4	-0.0205882	-0.0275294	histone H3 methyltransferase Clr4
GCGGCGTCATTCAGGGATCT	ACATTCGAACCCACCCCAAC	SPAC23H3.14	SPAC23H3.14	-0.0205882	0.0348824	LAlv9 family protein, involved in post Golgi transport (predicted)
GCATCCCAGCACCATCCACA	TGGATGTCGTGTGGGAGGGC	SPAC19B12.11c	SPAC19B12.11c	-0.0206471	0.0108824	zinc finger protein, human ZNF593 ortholog
CAGGGCGAGGGATGGGGAAA	GCCTCACATTGCCGCCTCCT	SPAC1399.02	SPAC1399.02	-0.0207059	-0.0215882	membrane transporter (predicted)
GCCACCCTTTTGATGACCCG	GCCGCTTGGGGTACTTCGCA	SPBC1778.03c	SPBC1778.03c	-0.0207059	-0.00364706	NADH pyrophosphatase (predicted)
GCCACAGGGTCCAAACGCAC	GGAGTAAACCGCCGGAACGA	SPAC1705.02	SPAC1705.02	-0.0207647	-0.0943529	human 4F5S homolog
	CAGACAATGGGGTGGGTCCC	SPBC56F2.10c	alg5	-0.0208824	-0.104353	dolichyl-phosphate beta-glucosyltransferase Alg5 (predicted)
CGTCGCAGAAGAGCCAGGGA	ATGTAAAGCGCGGAAGGTCC	SPAC3C7.02c	pil2	-0.0208824	-0.051	meiotic eisosome protein Pil2
GCACAGACGCTTTCCGGGTC	TGATCTGGATGGGCGGGGAT	SPBC17D11.08	SPBC17D11.08	-0.0213529	-0.000882353	WD repeat protein, DDB1 and CUL4-associated factor 7 (predicted)
GCGTTTTGCCCGACCCTGAC	ACGGTGCGGTCGGTAAAGGA	SPAC513.03	mfm2	-0.0214118	0.0275294	M-factor precursor Mfm2
AGGCTGGTGCTCGGGTGGTT	GCATACACGCCCACCCGTAA	SPAC222.13c	SPAC222.13c	-0.0214118	-0.0489412	6-phosphofructo-2-kinase (predicted)
CGAAACTACGCGACAGGGCC	ACCAGCCCCCGCATTTTTCA	SPBP8B7.18c	SPBP8B7.18c	-0.0214706	0.0309412	TENA/THI family protein
CACCTGCCTTGCTCCGACCT	GATAAGCCCAACGCGCCTGC	SPAC2C4.06c	SPAC2C4.06c	-0.0215294	0.0266471	rRNA methyltransferase (predicted)
CCCTAAAATCCCGAACCCGC	CTCCCCTCACAGCAACCCGA	SPAC23G3.02c	sib1	-0.0215882	-0.0246471	ferrichrome synthetase Sib1
ACTTCGCCCGATTCTTGCCG	TGGGAGGACACGTTATGCGC	SPAC1782.02c	SPAC1782.02c	-0.0216471	-0.120941	conserved fungal protein
	GTTCCTCGTCCCCACCGCTC	SPACUNK4.13c	SPACUNK4.13c	-0.0217059	-0.0462941	mitochondrial NTPase Ylf2 (predicted)
AACCGCTCATTGCCTCCCGA	TTGTGGTCGGGAATGGGGGT	SPAC11E3.10	SPAC11E3.10	-0.0217059	0.0402353	VanZ-like family protein
GTTCCTGCCGTAGCACCCCA	GACCGCCCCCGACGTAGCTA	SPCC757.04	SPCC757.04	-0.0217647	0.0315882	transcription factor (predicted)
ACCTTGGGAGGGGGGGGACT	GAAGGTCAAAACCGGCGGGA	SPBC16G5.11c	bag101	-0.0217647	-0.0169412	BAG family molecular chaperone regulator Bag101 (predicted)
TATTTGGTCTGGGGGCGGGT	ACGAACTCAAGCCCACGGCA	SPAC1610.04	mug99	-0.0218235	-0.0268235	meiotically upregulated gene Mug99
ACCTTTCCGACCCCCCCTTA	TCCGGGCGTAGGGCGTTAAG	SPCC1672.03c	SPCC1672.03c	-0.0219412	0.104	guanine deaminase (predicted)
CGACGAGCTCCCTCACCACC	AGAAAGGCGGGCGTCAGTCA	SPAC23A1.19c	SPAC23A1.19c	-0.0219412	0.0455882	RecQ type DNA helicase Hrq1 (predicted)
CACCCACTCCGCGTCTCCTC	GAGCGGGCATATGGGGTGAA	SPAC458.06	SPAC458.06	-0.0220588	0.0200588	WD repeat protein involved in autophagy Atg18c
AGCCTCCCCGAACCGACATT	GGTATGCCCCAGATCGTGCC	SPAC12B10.12c	rhp41	-0.0221765	0.0158824	DNA repair protein Rhp41
CGCAGGCAGAGGGACAGCAT	AGGGTCGGTCATACTGGCGG	SPAC630.13c	tsc2	-0.0222353	0.0647647	tuberin
TTCCCCCTCTCGCCGCTCAT	TGCCCTCCGGTAGCTGTCCC	SPAC4A8.14	SPAC4A8.14	-0.0222941	0.0588235	ribose-phosphate pyrophosphokinase (predicted)
AAACGTACCTGCCGCCCACG	TAGAGCTGATTTGCGGCGGC	SPAC22A12.04c	rps2201	-0.0223529	-0.0130588	40S ribosomal protein S15a (predicted)
TTGTACCGAAGGCCCAGCGC	ACGTCAAGCAGGGGGGGGTT	SPBC31F10.07	lsb5	-0.0224706	-0.0529412	cortical component Lsb5 (predicted)
CCTTCCGCACCGTACCCACA	ATTCCCCGCTGCCGTATCAC	SPAC23H3.12c	SPAC23H3.12c	-0.0225294	-0.0572941	mitochondrial hydrogen/potassium transport system protein (predicted)
GCGGAAGGCGGATACGAATG	GGAACGGGGTGGCAATGGTT	SPAC12B10.16c	mug157	-0.0225294	0.0334706	conserved protein Mug157
CGGAGGGGGTCGTTGGCTAG	CCCACTTAACCCGGCGACTC	SPBC418.02	SPBC418.02	-0.0225882	0.0422941	NatA N-acetyltransferase complex subunit (predicted)
TGCGCTGAAAGATGACCCGA	ACCCCACTCAACGATCCCCG	SPBC800.07c	tsf1	-0.0227059	-0.176706	mitochondrial translation elongation factor EF-Ts Tsf1
TGGCCCGCGCACCCTATACT	TCGCGAGGGCTTTCTGAGGG	SPAC14C4.06c	SPAC14C4.06c	-0.0227647	-0.0762941	poly(A) binding protein Nab2 (predicted)
TATGGTCGGTGGAGGGGTGC	CAGCCGTTCTTTCCGCCACA	SPBC19F8.03c	SPBC19F8.03c	-0.0228235	0.0117059	ENTH/VHS domain protein (predicted)
	CTGAAAGGGGTAGAGCGGCG	SPBC1198.11c	reb1	-0.0228824	-0.109059	RNA polymerase I transcription termination factor Reb1
ACCCCCCTCGCGATTTCTGA	CCCGGGCGTCTGCGAAATCT	SPAC26H5.08c	bgl2	-0.0229412	-0.0611176	glucan beta-glucosidase Bgl2 (predicted)
TGGGGCGCAATCACGAACAA	GTCAGGTGAATGCCGGGCCT	SPCC1020.12c	xap5	-0.023	-0.0410588	xap-5-like protein
TACCAATCCGCGGCCCTCTA	ACTAAGGTAAGGCGCGGAGC	SPAC1565.03	SPAC1565.03	-0.0231765	-0.0397059	sequence orphan
AGGAGGGTCGTTGTCGGTGG	GGAGAAGGGAGTTGCGGACG	SPBC3B8.03	SPBC3B8.03	-0.0231765	-0.101294	saccharopine dehydrogenase (predicted)
GGCGCCTGTCATTCCTGGTT	GTGGGGTTGATGGCCGCTTA	SPAC328.06	ubp2	-0.0231765	-0.00817647	ubiquitin C-terminal hydrolase Ubp2
	CGCGCACGGGTATGTTTGGG	SPAC31G5.09c	spk1	-0.0232353	0.0238824	MAP kinase Spk1
GTATTTGCGGTTGCGGCCAG	TGTGAGACCGCGCAGACGTG	SPAC11D3.04c	SPAC11D3.04c	-0.0232353	0.0219412	SnoaL
TCTACTCCACCCCCTCTTTA	ATGGGGGACGGGAGCAGCGT	SPAC1002.17c	urg2	-0.0232353	0.0365294	uracil phosphoribosyltransferase (predicted)
TTTCTTGCGGTGCGGCCTTT	CAAGCAGGAGAGGAGCCAGG	SPAC4F8.10c	stg1	-0.0234118	0.0818235	SM22/transgelin-like actin modulating protein Stg1
GCGCGCCCGGGATGTTTTAT	TCGGGGTTTCGTGCATCGTT	SPBC1347.07	rex2	-0.0234118	0.0579412	RNA exonuclease (predicted)
GACACGACCACCACAGAGGA	TCGCCTGCACTACCCCTGAG	SPAC22G7.06c	ura1	-0.0235294	-0.036	carbamoyl-phosphate synthase (glutamine hydrolyzing), aspartate carbamoyltransferase Ura1
CTGTGCGTGCGTGGGATCTG	CGGCAGTCGTTTGGGGGTGT	SPBC9B6.11c	SPBC9B6.11c	-0.0235294	0.00629412	CCR4/nocturin family endoribonuclease (predicted)
GCAACCCCTAGCGCCGATCC	TCAAACCGATGCGAGAGGGG	SPCC330.03c	SPCC330.03c	-0.0235882	-0.0273529	NADPH-hemoprotein reductase (predicted)
GTCCGCTCCGTAAATTCCCG	GCAAACACACACAGCGGCCT	SPBC106.03	SPBC106.03	-0.0235882	0.0368824	DUF1776 family protein
CTCTCCCCGTTTGCGCATTC	AGTTTCACCCCGACCGCGCT	SPBC713.11c	pmp3	-0.0235882	0.0525294	plasma membrane proteolipid Pmp3
CCAGCACGCCACCAAGAGCA	GGCTGGAGTGGGATGGGTGT	SPBC4.01	dni2	-0.0238824	-0.0237647	tetraspan protein Dni2 (predicted)
ACGCAGCATCCTTTTCGGGG;ACGCAGATCCTTTTCGGGGT	ACAGTTTGGTGAGCCCGGAT;ACAGTTTGGTGAGCCCGGGA	SPBC1289.09	tim21	-0.0239412	-0.0326471	TIM23 translocase complex subunit Tim21 (predicted)
GTTTACGGGGCGGTGTTGGT	ACGAGAGGCGATGTGGGTGG	SPAC23H4.10c	thi4	-0.0239412	0.0506471	thiamine-phosphate dipyrophosphorylase/hydroxyethylthiazole kinase
AGCCTTGTGGGATCGCCTTG		SPBC21C3.09c	SPBC21C3.09c	-0.024	-0.0914118	fumarylacetoacetate hydrolase family protein (predicted)
CGGAGTTGTGGGCGTCGGAT	GGCCATACTTCACGACCGCG	SPAC926.07c	dlc2	-0.0241176	0.0397059	dynein light chain Dlc2 (predicted)
CCTCCCCGCGCTCCCTAATC	TTTGGTGGCAGGTGGTGGAA	SPCC4G3.11	mug154	-0.0241176	0.0282941	conserved fungal protein
CGTTGGATGGGGTGGGAATT	GTTCGGACGTTGGAGGGAGC	SPAC688.14	set13	-0.0242353	-0.0161176	ribosome L32 lysine methyltransferase Set13
GCGGAGGGTGGCTTGGAGAG	CATTTGCTTGTCGCCCGCCT	SPBC146.11c	mug97	-0.0242353	-0.0848824	meiotically upregulated gene Mug97
CTCCCCTGCCCCCCTACCGT	GGTAGGGCGGGCGTATTGGC	SPAC3H1.06c	SPAC3H1.06c	-0.0242941	-0.0567647	membrane transporter (predicted)
GCTTATTGCTGGGGGGCGGT	TGCTACTCCGCCCTGTCCCA	SPCC1620.08	SPCC1620.08	-0.0243529	-0.0824706	succinate-CoA ligase beta subunit (predicted)
GGCCCCCTGCGACATAATCA	TCCCGTCCGCCAGAAACACT	SPAC22E12.14c	sck2	-0.0243529	0.00294118	serine/threonine protein kinase Sck2
GGGAGAACGGGACACGGGAT	AAGCCAGCCCCATTGTCCCG	SPAC57A10.09c	nhp6	-0.0244118	0.0671765	High-mobility group non-histone chromatin protein (predicted)
TAGTTTACCCGCGCGCCATT	TCACCCATCGTTTGCCGTCA	SPAC9E9.12c	ybt1	-0.0244706	-0.0808824	ABC transporter Ybt1
GGTTCTTAAGGGTCGGGCGC	CGACCCGCCACTCAGCACAC	SPAC2C4.15c	ubx2	-0.0244706	0.0413529	UBX domain protein Ubx2
CACACCCTACGCACACGCCG	TTGAAACTCCACTATCGCCG	SPBC2A9.13	SPBC2A9.13	-0.0245882	-0.0654706	sequence orphan
ACAGGGGGGCGATCCAAGTG	CTCGCCTTCTCCCAACCGCC	SPCC11E10.05c	ynd1	-0.0246471	-0.123824	nucleoside diphosphatase Ynd1
CACATCGGGCGGGTAAGCGT	TGGTTTGCTAGGTTGGCGGC	SPAC25B8.15c	SPAC25B8.15c	-0.0246471	0.0785882	wybutosine biosynthesis protein Tyw3 (predicted)
GCCGATCCGCCAACCAAAGG	ACAATGGGGGAGGACAGGCA	SPAC750.01	SPAC750.01	-0.0246471	-0.0582941	aldo/keto reductase family protein
	TGACCCAATCCAAGCGCCAG	SPAC17G6.08	pep7	-0.0248235	-0.0418824	prevacuole/endosomal FYVE tethering component Pep7 (predicted)
TCCTCGTGCGTGTGTTCCGT	CGTTGATGCCCCGTTTCGCC	SPAC26A3.14c	SPAC26A3.14c	-0.0248235	-0.0301765	DUF1748 family protein
CGGCCCACGACAAGAGCATG	ATGACAGGGGAGGGCCAACA	SPBC1706.02c	wtf2	-0.0248235	-0.0127059	wtf element Wtf2, pseudo
GGCGCTGGAGTTGGCTGTCA	CGCGCCAGTCAGTGGACAAG	SPAC1952.06c	SPAC1952.06c	-0.0249412	-0.0218235	DUF1716 family protein
TCTGGGGAAACGGGATGCGT	CGGGGTTTGTAGGGCGGCTT	SPBC1604.19c	SPBC1604.19c	-0.0249412	0.0918235	TRAPP complex subunit Trs85 (predicted)
CTGGGGTCGGGATTGGAGCA	GTTAGCCGAGGGCGGAGGAG	SPBC19G7.18c	SPBC19G7.18c	-0.0249412	0.0274118	sequence orphan
GTCGTACGCGGGCTGGCTTG	ATGGGGGGGGACGGTTATAT	SPAC19D5.01	pyp2	-0.025	0.0391176	tyrosine phosphatase Pyp2
AGCCCCTGCGCCAACTAATG	TCCTAGCCCCTCCAACACGT	SPAC23D3.13c	SPAC23D3.13c	-0.0251765	0.0151765	guanyl-nucleotide exchange factor (predicted)
CTACCCGCGGCCGAATCTTG	ATGGGTAAGGCGGGTGACGA	SPAC11E3.14	SPAC11E3.14	-0.0252941	-0.0173529	conserved eukaryotic protein
CACAATAAACGCGGCACGGA	AGCTCTACCACATCCCGCGC	SPAC3A12.10	rpl2001	-0.0252941	-0.0799412	60S ribosomal protein L20a (predicted)
AGGCACTTTTGGGGCGGCAG	TACCAGCATAGGCGCCCGAA	SPCC162.06c	SPCC162.06c	-0.0254118	0.00441176	vacuolar sorting protein Vps60 (predicted)
TGAGCGTGGTTACGGGGACA	AGCGGAACGGAGGTGGACGG	SPAC664.03	SPAC664.03	-0.0254118	-0.0681765	RNA polymerase II associated Paf1 complex (predicted)
TTGTCGTGTTGTGGGTCGGG	ACGGCTGCTTTGCTGGCTTC	SPAC1142.03c	swi2	-0.0254706	-0.0390588	Swi5 complex subunit Swi2
TCTGCTATTGCCCCCCCCTC	GGGCAAACAGGGGGAACCAT	SPAPB1A11.03	SPAPB1A11.03	-0.0255294	-0.0455294	cytochrome b2 (L-lactate cytochrome-c oxidoreductase) (predicted)
ACCCGAGCCAGCCCCAAAAT	ACACCAGTCCCGAACCACCC	SPCC613.12c	raf1	-0.0255882	0.00694118	Rik1-associated factor Raf1
TTGCCTTCGGGTATCGCGTG	GCCTGCAATGACTCCCCGGT	SPAC17A5.16	ftp105	-0.0257647	-0.0715882	Ubp5 interacting protein Ftp105
AGTGGAGCGCGATGGGAGAC	CTTCCCCCCACATATCCGGC	SPBC3H7.09	erf2	-0.0258235	-0.193765	palmitoyltransferase Erf2 (predicted)
CCCCATAACTTCTGCCCGCA	CCCCGTGACGAATTAGCCCC	SPBC342.04	rpn1301	-0.0258824	-0.00182353	19S proteasome regulatory subunit Rpn13a
CGGACAGGAGCGAAGCGGAC	CTGTTGGTGCGCGGAGAGTC	SPBC725.01	SPBC725.01	-0.0258824	0.155588	aspartate aminotransferase (predicted)
GGGAAATGTGTGGCCGGTTG	TACGATACCTCCGCGGGCAA	SPAC24C9.15c	spn5	-0.026	-0.0906471	septin Spn5
TGCGTGGTGGTGGAGGATTG	TTTTATCGATTGCCGCCCCG	SPAC2F3.07c	SPAC2F3.07c	-0.0261176	0.0547059	sequence orphan
	GGTGATGTGCGGGGGTCCTA	SPCC23B6.03c	tel1	-0.0261765	0.0337059	ATM checkpoint kinase
GTACTTGGGACCGGAGGGGC	AGGGCGGAAAATTGTGGTGG	SPAC3H1.07	aru1	-0.0261765	-0.0279412	arginase Aru1
GAAACGCCCCATGTGAACCG	AAAAAGGGCCATGAGCAGGT	SPBC16G5.09	SPBC16G5.09	-0.0263529	-0.057	serine carboxypeptidase (predicted)
CAGAGAATGCGGGGGCGGTA	CAAAGGCTCACGAAGGGGGA	SPBC18E5.10	SPBC18E5.10	-0.0264706	-0.0272941	iron sulfur cluster assembly protein (predicted)
GAGTGAGAGGAGCGGGACGG	GTTAGGTGCCGTTGGGTGGG	SPAC13G6.13	SPAC13G6.13	-0.0265294	0.0357059	sequence orphan
TCTCCGACCACTGCCCCATT	TGCCAATGAAATCCCGAGCC	SPBC1105.04c	cbp1	-0.0265294	-0.0702353	CENP-B homolog
CCCTCGTTTCCTCCCATCCC	GATTTTGGCGGGGTCGTGGG	SPBC15C4.04c	SPBC15C4.04c	-0.0266471	0.00835294	amino acid permease (predicted)
GTCACTAGGCAAACCCCGCG	GGGGTGGGCCTGAGTTCTGA	SPAC4H3.03c	SPAC4H3.03c	-0.0268235	0.0413529	glucan 1,4-alpha-glucosidase (predicted)
ACCGGGCGCGAAATCACTAA	GCCGCTAATTCCAGACCCAG	SPCC965.13	SPCC965.13	-0.0268824	-0.00635294	pyradoxal family membrane transporter (predicted)
AACTGCGGGCGAAGGGGTAA	CCACGACCCCCAAATCATCG	SPAC3H1.14	SPAC3H1.14	-0.0271176	-0.0249412	cytoplasmic vesicle protein, Vid24 family (predicted)
GCTGCTGCCGGTATAGTGAA	CCGTCATCGTTTCGCCCTGG	SPCC1235.03	SPCC1235.03	-0.0271176	-0.0376471	SMR domain protein, possibly involved in DNA repair
GCCTTACCCCCGCCTACACC	GATGCTGAAATGCCCCACGA	SPBC21H7.06c	SPBC21H7.06c	-0.0271176	-0.0836471	inositol metabolism protein Opi10 (predicted)
TTCCCCAACCCCATGACGTG	CCAGCCCTAACAAGCCCCGC	SPCC188.09c	SPCC188.09c	-0.0271176	0.0247059	cell surface glycoprotein (predicted)
TCATCCGACGCCGAGGTATG		SPAC16.01	rho2	-0.0271765	-0.123941	Rho family GTPase Rho2
CAGGCCGGGAAGGGCAGGGA	GCACAAAGGGAGACCAACGT	SPAC3A12.06c	SPAC3A12.06c	-0.0271765	0.0405882	sodium/calcium exchanger (predicted)
CTCAAGGGGCGCAATCCAAT		SPBC1709.14	SPBC1709.14	-0.0272941	0.0786471	peptide N-glycanase (predicted)
CATCACGCGGTTTTGGCCTA	AAAATGCTGCGGCCTGACGT	SPAC1006.03c	red1	-0.0272941	0.036	RNA elimination defective protein Red1
TGCAAAATGTGGGGCGAAAA	GGATAGGCGAAGCGAGACCG	SPCC1620.03	mug163	-0.0274118	0.0165294	sequence orphan
CCGGTGATGTGTCGCTGCCT	GCACCCCCCACACACGAAAA	SPAC16A10.07c	taz1	-0.0275294	0.121647	human TRF ortholog Taz1
CGCGTTTTGTCGAGGCGAGT	CAACTTCCCCGCTCGAGCTC	SPBC902.05c	idh2	-0.0276471	-0.0560588	isocitrate dehydrogenase (NAD+) subunit 2
TTGTGCTCGTTGCTGTGGTG	TAGGGTTCGCAGGTCGGTGG	SPBC13E7.09	vrp1	-0.0276471	-0.0771765	verprolin
GCGCACACCTGACTTCCCCC		SPBC365.12c	ish1	-0.0277647	-0.0261765	LEA domain protein
GGGGTGCGGAGGAAGGTTTT	GGTGGATGATGGGCGTGGGC	SPAC31G5.12c	maf1	-0.0277647	-0.0969412	repressor of RNA polymerase III Maf1
AACCGACGGAAGCGCTGCTA	TGGCCGGCGAGGTTTATTTT	SPBC1683.04	SPBC1683.04	-0.0278235	-0.0672353	glycosyl hydrolase family 3 (predicted)
GCGAGCGATCGGTTCAGTCC	GGTCGCGGTGCTTCCGATGG	SPBC660.17c	SPBC660.17c	-0.0278235	-0.0889412	sequence orphan
ACCAACCCGGACGACGACAG	ATGCTTTCTCCTACGGCGCG	SPBP8B7.04	mug45	-0.0278824	-0.0202353	sequence orphan
TAAGCGGGCAAACATAGCGA	AAGGCGAACGAGGCACGAAT	SPAC3G6.04	rnp24	-0.0279412	0.03	RNA-binding protein Rnp24
ATCGAGCCGGAGACCCACAC	CGCTCAATATCGATCCCGGG	SPAC20G4.03c	hri1	-0.0281176	-0.04	eIF2 alpha kinase Hri1
CGCGTTGCAGGCGAGAATAC	CATGCACTTCGCGCTCCACT	SPBC8D2.19	mde3	-0.0281176	-0.000117647	serine/threonine protein kinase, meiotic Mde3
CCGCACCCCCCATATTCAGC	GGAGGGCTGTGGGGGTCAAT	SPAC1805.15c	pub2	-0.0281176	0.0747059	HECT-type ubiquitin-protein ligase Pub2
TGATTGTGGGCGCAGGTTCG	TGGGCTATGGATTTTGGGGC	SPAC29B12.04	snz1	-0.0281765	-0.177176	pyridoxine biosynthesis protein
TGTGTGGCTGGGTTCTGGGG	CGGAGATGGGTATCGGGGCA	SPCC1393.02c	spt2	-0.0281765	0.113647	non-specific DNA binding protein Spt2 (predicted)
CCGAAGCGGGACGAACCAAG	TTGGGCGGGAAACTGGGATG	SPAC513.06c	SPAC513.06c	-0.0282941	0.0108824	dihydrodiol dehydrogenase (predicted)
TCAATCTGCGGGCTTTGGTG	CCAACCGGATATGACGCATC	SPCC285.15c	rps2802	-0.0282941	0.0140588	40S ribosomal protein S28, Rps2802
GCTGAATTGCGTGCCGAGAC	CGTAGATTGTGCGCCCCGTA	SPAC56F8.16	esc1	-0.0283529	0.0443529	transcription factor Esc1 (predicted)
CCCAGCGGCCAAATATCCTC	CTGTGCATTGGTACCTGGGC	SPBC649.02	rps1902	-0.0284118	0.015	40S ribosomal protein S19 (predicted)
TCCTATCCCCGCCCCAATCC	GGCAAGGGAGACGGCAGAGG	SPAC15E1.10	SPAC15E1.10	-0.0284706	0.0876471	PI31 proteasome inhibitor (predicted)
TCAGTTCATCCCCGTCGCCA	GCGTTCATCGGGTTTCGCAT	SPAC17A2.10c	SPAC17A2.10c	-0.0285294	-0.0813529	sequence orphan
GAAGAGCGGAGAGCGGGGAA	CGGGAGAGGGGCACAAGCAG	SPAC7D4.13c	SPAC7D4.13c	-0.0285294	-0.0734118	sequence orphan
TAGGAAAGCGGGCAGGGCAC	TCACCAACTTCAACCCGCCG	SPAP7G5.04c	lys1	-0.0285882	-0.0171765	aminoadipate-semialdehyde dehydrogenase
TACCACCCCGGCAAGCTTCT	CCAAATGTAAGGCACCCGCA	SPAC1952.17c	SPAC1952.17c	-0.0286471	-0.0257647	GTPase activating protein (predicted)
TCGGCGGGGAGTATTGTGCT	ACCCTTTGCGTTGGCCGTAC	SPAC16C9.02c	SPAC16C9.02c	-0.0288824	0.0227059	S-methyl-5-thioadenosine phosphorylase (predicted)
CAGGGGCGTCCAACATTCCG	TAAATCCGCGCCAGTCCCCT	SPBC1711.11	SPBC1711.11	-0.0288824	0.105765	autophagy associated protein (predicted)
GCCTGGTGCCGCCTTGACAA	GGCCCGGCATTCACCACTAA	SPAC24C9.08	SPAC24C9.08	-0.0289412	-0.045	vacuolar carboxypeptidase (predicted)
ACAGCAGCCGCAAGCAGCAC	ATCTCGTGGGGGCGCTCCTC	SPAC1D4.02c	SPAC1D4.02c	-0.0292353	-0.04	human GRASP protein family Golgi protein (predicted)
GTGGGCACGCAATTAGCACG	TTGATGCGCGGACTGAGACG	SPBC649.03	rhp14	-0.0292941	-0.0218235	XP-A family homolog Rhp14
ACTCCCGGCTCGAACCCTCA	TTGACTTGGGTGGGGAAGGC	SPBC660.06	SPBC660.06	-0.0294706	-0.0170588	conserved fungal protein
AAACAAACCGCAGGGCCATG	CGGGGCAATGAGGACGGAAT	SPAC8C9.10c	SPAC8C9.10c	-0.0294706	-0.0404706	ribosome biogenesis protein Rrp14-N (predicted)
GACGAGCTGAAGGGGACGCA	GGCGTCCCTCGGCTTTTCCA	SPBC27B12.11c	SPBC27B12.11c	-0.0294706	-0.0181765	transcription factor (predicted)
GCTGCGGCGTTAAGTGTGGG	CGTGGGGCTGGATTGGCATG	SPBC14C8.15	SPBC14C8.15	-0.0296471	-0.0538824	triglyceride lipase-cholesterol esterase (predicted)
TTCGCCTCACAGCCCCCAAA	TTGTGGTGATAGGCGGCTCG	SPCC622.14	SPCC622.14	-0.0297059	-0.0519412	GTPase activating protein (predicted)
GGTGAACCCGGCCTACGTGC	AGGGGGTCGGAGGCGAATAA	SPAC4A8.02c	SPAC4A8.02c	-0.0298235	0.0224118	conserved protein, UPF0047 family
CGACCGCTTGATGCCCCTGT	CCCGCGCAGCAAAGGACTAA	SPBC3D6.02	but2	-0.0298235	-0.103176	But2 family protein But2
ACAACCGAGACAAGCGCCCT	AATTGCACCAGGCGTACCCC	SPAC926.06c	SPAC926.06c	-0.0298235	0.0182941	leucine-rich repeat protein, unknown
CTACACGGAGTGGCGGCATG	AACGTCCGAATCCGCCCAGC	SPAC1002.05c	jmj2	-0.0299412	0.00429412	histone demethylase Jmj2
ATTCGAGTAGCCACGGGGGG	CGTCCCCCCCGAATCCACTC	SPCC1739.08c	SPCC1739.08c	-0.0301765	0.0782941	short chain dehydrogenase (predicted)
GGGGGGGCGACGTAATTTTG	TTTGCGGTTTGGTGTGTGGG	SPBC21B10.06c	inp2	-0.0304118	-0.00805882	myosin binding vezatin family protein involved in peroxisome inheritance Inp2 (predicted)
GATGCCTTCCCTCGGTTCGC		SPBC19G7.04	SPBC19G7.04	-0.0304118	-0.0377647	HMG box protein
GCGTTGCGGCTGGATTATGG	TCGGCTTTTCCCAGCAAGGT	SPBC29A10.14	rec8	-0.0305294	-0.208353	meiotic cohesin complex subunit Rec8
CCCCATAGCCTGCCGTTCTC	GCCGCGCGACAAGCAAGTTC	SPAC29A4.20	elp3	-0.0305294	-0.0584118	elongator complex, histone acetyltransferase subunit Elp3 (predicted)
TTGGCTTCCCTCTGCCTCGT	TGCTCGTTGGGATGAGGGGT	SPAC24H6.03	cul3	-0.0306471	-0.0550588	cullin 3
TCTCCTTGGCACCCCGCATC	GACTTTGGGTGGGCGGATGG	SPAC27D7.03c	mei2	-0.0307059	0.0522941	RNA-binding protein involved in meiosis Mei2
CGATGGGTGGGGTTTCTTCT	GCGCCAAAAAAACCCTTCCT	SPCC364.05	vps3	-0.0307647	-0.0651765	GTPase regulator Vps3 (predicted)
GCAGAGGCCAGGGAACCAAA	ATCGAAGCTAGAAGCGCCCG	SPCC338.06c	SPCC338.06c	-0.0307647	0.00270588	heat shock protein Hsp20 family (predicted)
GCATTGCTCCGTGTGCGATT	CCCGCGGAAAGGAACCAATG	SPAC1093.03	SPAC1093.03	-0.0308235	-0.0216471	inositol polyphosphate phosphatase (predicted)
TTTAGTGAGAGCGCGCGCGA	GTGGGTTGCCGCCTAATGGT	SPAC23C4.08	rho3	-0.0308235	-0.0640588	Rho family GTPase Rho3
CCGTAGGTTGCCGCTTGTGA	ACGTTGTTGGGCTGTCCGGT	SPBP16F5.02	mcs2	-0.0309412	0.0915882	TFIIH complex cyclin Mcs2
TCGGTCTCGCCCATTCTGCA	TGCTGAGTGAGTGGCGTGGG	SPAC4A8.06c	SPAC4A8.06c	-0.031	-0.0749412	esterase/lipase (predicted)
CTTTGGGCTAGCGGGGGATG	GATGGATTGATTCGGCGCGT	SPBC713.05	SPBC713.05	-0.031	-0.00176471	WD repeat protein, human MAPK organizer 1 (MORG1) family (predicted)
GTCAACACCCGAACCGCCCA	TAGTCAAGGCGGGAAAGCGG	SPCC1442.02	SPCC1442.02	-0.0310588	-0.00917647	central kinetochore associated family protein (predicted)
CGCAATTGTCGGAAGGCTCA	GCTTGATGTGTGGCGCAGGG	SPAC4F10.14c	btf3	-0.0311765	-0.0264118	nascent polypeptide-associated complex beta subunit
GCCATGTCGCGTTTGTTGCC	TGTGGGACGGAACAAGCAGG	SPBC26H8.03	cho2	-0.0311765	-0.0210588	phosphatidylethanolamine N-methyltransferase Cho2
TCCTTGCGGTTTCGTGCCTG	TGACGATCCGGCCTTTTCCT	SPAC17A5.01	pex6	-0.0312353	-0.110529	peroxin-6 (predicted)
ACGCGGGGAAAAGCCATACC	GGAGCGCGGAAGACATGGAA	SPAC10F6.13c	SPAC10F6.13c	-0.0312353	-0.104647	aspartate aminotransferase (predicted)
CATCCGCCAATCAGCCTCCC	CGTTTCTGGCACCCCCTGGA	SPCC622.07	SPCC622.07	-0.0312941	0.0124118	dubious
CGTGTGCGGATCTTTTGCCT	TCAGAGATGACGGCACGGCA	SPCC584.15c	SPCC584.15c	-0.0312941	-0.00435294	arrestin/PY protein 2
GGCGCCCCTCTCCTACCATT	TTGGAGGGTGCTGTTCCGGT	SPAC1952.11c	ure2	-0.0313529	0.142	urease Ure2
	CCGCTCTCCTCGGTACCCTG	SPAC4F10.17	SPAC4F10.17	-0.0315294	-0.0509412	conserved fungal protein
AAGAGTGAGTGCCGCGTGGA		SPAC24H6.10c	SPAC24H6.10c	-0.0315882	0.0481176	phospho-2-dehydro-3-deoxyheptonate aldolase (predicted)
TTCCTCCGTTGCTCCTCCCC	CTATGGTGGCGGCTGTTCGA	SPBC1709.13c	set10	-0.0315882	-0.0315294	ribosomal lysine methyltransferase Set10
AAGCTCGCCGCCCTCATATG	CGGTGAAGGGGGCATAGGGT	SPCC1442.16c	zta1	-0.0316471	-0.0197059	NADPH quinone oxidoreductase/ARE-binding protein (predicted)
GCAAGCATCACAAGCACCGC	ACCAAGGAACATCGGCGCAT	SPBC651.07	SPBC651.07	-0.0316471	0.0226471	sequence orphan
TTGCATGGCCCGTTGTCGTA	AATGACAGCTGCGACGGGCC	SPAC6B12.07c	SPAC6B12.07c	-0.0317059	0.0389412	ubiquitin-protein ligase E3 (predicted)
TGTGGTGTGTCTCGAGGCGC	CAGAAAGCAGGACCCCCCAG	SPBC1709.16c	SPBC1709.16c	-0.0317647	0.0337647	aromatic ring-opening dioxygenase (predicted)
GGGGCGCCAAAGCAGAAAGG	ACAGCATCCGGCCTCCAAGA	SPBC1703.09	SPBC1703.09	-0.0317647	0.0711176	sequence orphan
TGTCCTTTACCACCGGCGCT	GCGTAAAGGATGCGGTTGGG	SPCC338.04	cid2	-0.0317647	0.000411765	caffeine induced death protein Cid2
GAACCACCACGGCACCCTCC	CACGCACGCTTATTGCCCAT	SPAC2E1P3.05c	SPAC2E1P3.05c	-0.0318235	-0.00229412	fungal cellulose binding domain protein
CTGGGCACGCGAACCGAGAC		SPAPB1A11.02	SPAPB1A11.02	-0.032	0.0462941	esterase/lipase (predicted)
CAAGAGGGGGTTCGCAGGTC	TCCTGCCCGACCAAGCTGTT	SPBC18E5.11c	edc3	-0.0321176	0.0438824	enhancer of mRNA decapping Edc3 (predicted)
CTGGGGTATAGGGGGCGTGC	TCGTATGTCCTTGCCCACCG	SPAC23H4.08	iwr1	-0.0321765	-0.113059	RNA polymerase II nuclear import protein Iwr1 (predicted)
CGACGAACGAACTGGCACGG	CGGGTCTGAGGGGCGATAAG;CGGGTCTGAGGGGCCGATAA	SPAC2H10.01	SPAC2H10.01	-0.0321765	-0.122412	transcription factor, zf-fungal binuclear cluster type (predicted)
TAGACCCGCCATGACCCCAA	CGCCATCCTCGCAACTCACG	SPAC19G12.02c	pms1	-0.0322353	0.014	MutL family mismatch-repair protein Pms1
AATGGCCTGCGGGGTGAGAT;AATGGCCTGCGGGGTGAGAC	ATCAATTTCCCGCCGTGCTT	SPBC1198.01	SPBC1198.01	-0.0322941	-0.0375294	glutathione-dependent formaldehyde dehydrogenase (predicted)
AAACCCACCCCCTCTGGAAT	TAGTCGTTTCTCGGGGGGGG	SPCC1753.03c	rec7	-0.0323529	-0.0484706	meiotic recombination protein Rec7
TTTCCTCCCTCGCTCCGTGT	GGAAAGTTAGCGCGCCATGG	SPCC70.08c	SPCC70.08c	-0.0323529	0.0397059	methyltransferase (predicted)
CCGATGGAGCGCGCAGAGTC	CCCAAGGGCCGTAGATCCCA	SPBC23E6.01c	SPBC23E6.01c	-0.0324118	-0.0499412	mRNA processing factor (predicted)
TGGATGGAAGAACGTGCGCA	CGTCGGGGAAGAAAATGCCA	SPAC23H4.02	ppk9	-0.0324118	-0.0494118	serine/threonine protein kinase Ppk9 (predicted)
CTCCCACCTCCAGCACCACA	AGGGGGATCGGTGCAATGGG	SPAC6F12.04	SPAC6F12.04	-0.0324118	0.025	COPI-coated vesicle associated protein (predicted)
CGTTTGTTCCCAAGCCCCAC	GTTTCTGGTGGGGCTGTGCG	SPAC3A11.13	SPAC3A11.13	-0.0324118	-0.0955882	prefoldin subunit 6 (predicted)
GGAGTGAGCGTTGCAGGGCG	CCTGTTCACGCCCATCCATT	SPAC19G12.15c	tpp1	-0.0324706	-0.0662353	trehalose-6-phosphate phosphatase Tpp1
TGCCCTATCCGCTCACCCAA	TACTCCGAATCCGCCCCAAC	SPAC167.01	ire1	-0.0324706	-0.018	serine/threonine protein kinase Ppk4/ sensor for unfolded proteins in the ER (predicted)
	CGGCGGGCTCCTTATTTTCC	SPAC11D3.11c	SPAC11D3.11c	-0.0324706	-0.0805882	zinc finger protein, truncated
CCCTCCCCTGGTTCCGCATT	GCAGCCACTCCCATTGACCA	SPCC70.09c	mug9	-0.0325294	-0.0827059	conserved fungal protein
GCAAATGGGTCAAGGCGGCA	GTTATCGAGTGCTGGGGCGT	SPBC409.06	uch2	-0.0325882	-0.00505882	ubiquitin C-terminal hydrolase Uch2
CCCATACAGCACGGCACGAA	AGCCCCCACCCAGTTGCAAT	SPAP7G5.05	rpl1002	-0.0328235	0.0311176	60S ribosomal protein L10
GCCAGCACCTGCAACCGAAA	TCGTTATGGAGCGAGTGCGC	SPCC126.01c	SPCC126.01c	-0.0328824	-0.0464118	conserved fungal protein
GTGCCCCTTTGCTGCTTTGG	GCGCCTCACCAACTGCCCAT	SPAC1142.07c	vps32	-0.033	0.107059	ESCRT III complex subunit Vps32
GGGCGCGATGGCTGTTAAGG	TTCTAGCCTCCCCAACCCCG	SPAC343.18	rfp2	-0.033	0.0345294	SUMO-targeted ubiquitin-protein ligase subunit Rfp2
CGCTTACCTGCCCCCACCTT	GCGGTCGGGTAAAGGTGGAG	SPBC21B10.08c	SPBC21B10.08c	-0.033	0.0507059	sequence orphan
TCGGGCATCGCTAAACGCTT	GGTGCGGGGGTGTATGTCGG	SPAC25H1.06	pcf3	-0.0330588	-0.0127647	CAF assembly factor (CAF-1) complex subunit C, Pcf3
CAAAAGCCCCCCCGTCAAAA	CCCTCCAGCCAGATGACCGA	SPAC17D4.03c	cis4	-0.0332353	-0.00964706	cation diffusion family zinc membrane transporter Cis4
GGCCCAGAACCGTGAAACCC	TTAGCCGCGGCCTCGATCAT	SPBC646.13	sds23	-0.0332353	0.0898824	PP2A-type phosphatase inhibitor Sds23/Moc1
GGAGTTGCAGCGGGGGATCT	CCACACCCGCGTATTCCCGA	SPAC2C4.16c	rps801	-0.0333529	0.137235	40S ribosomal protein S8 (predicted)
CATTTGCCAGCCCCCTTCGA	ACGCCTAAGCACCCCCATGG	SPCC757.12	SPCC757.12	-0.0334118	0.0495294	alpha-amylase homolog (predicted)
ACTGCGGGCTACATGGGGGT	GGCGTGATGTCGCGTGTAGC	SPCC306.10	wtf8	-0.0336471	-0.0366471	wtf element Wtf8
CTCGCTTTCACCCTCACCCG	TCGACACGCAGCCAAACAGT	SPAC1F5.03c	SPAC1F5.03c	-0.0337059	-0.0600588	FAD-dependent oxidoreductase involved in late endosome to Golgi transport (predicted)
TGTTGGAAGGGCGCAGATGG		SPAC56F8.15	SPAC56F8.15	-0.0337059	-0.0837059	sequence orphan
CACGTGAATTTGGCGGGACT	TGCTGCGTGTCGGGGTAGTT	SPAC14C4.12c	laf1	-0.0338824	-0.0354118	clr6 L associated factor 1 Laf1
TTACTGGGGTCGCTCCCTGG	GAGCGGATGTCACTTGCGGA	SPAC25A8.01c	fft3	-0.0339412	-0.0587059	fun thirty related protein Fft3
TCAGCCAGTGCCCCGTTCTC	GCAAAACAACGTGGGCAGCA	SPCC11E10.04	ppr6	-0.0342941	-0.241235	mitochondrial PPR repreat protein Ppr6
CGGGGTGGAGAGGTGTTGCG	CGGAGGAACAGGGTGGGCAT	SPCC1281.04	SPCC1281.04	-0.0343529	-0.0134118	pyridoxal reductase (predicted)
CGGGGTATAGTGAAGCGGCG	GCGCCCCCTTGGACATGTTC	SPAC343.04c	SPAC343.04c	-0.0344118	0.00311765	WD repeat protein, human WDR26 family, ubiquitin ligase complex subunit (predicted)
ACAACCAGTCCCTCGCCTGC	GGGAGCGACAAACACGCACG	SPAC26A3.17c	SPAC26A3.17c	-0.0344118	0.0380588	N-methyltransferase (predicted)
TCCGCTCCACATCCTCACGC	TGTGTGTTTGCTCGCCGGGA	SPCC16C4.04	SPCC16C4.04	-0.0344706	0.0611765	sequence orphan
GAGTTGGCGGGTGGCGTTGA	CGGAGGGGAAGAGGTTGGCA	SPCC1020.13c	SPCC1020.13c	-0.0347059	-0.0518824	DDHD family phospholipase (predicted)
AATGAAGCAGGTGGCGAGGG	GGCCGAATGCTCACAAACCA	SPBC4F6.04	rpl2502	-0.0347647	0.0431176	60S ribosomal protein L25 (predicted)
TACGACATGCTGGGAGGGCA	TGGAGGGTTCGGGCTTGTGA	SPCC132.04c	gdh2	-0.0348824	-0.0577059	NAD-dependent glutamate dehydrogenase Gdh2 (predicted)
TTTCTCAAATGCGGCAGCGT	ATGCGATGCGAGTGAAACGG	SPAC1A6.05c	SPAC1A6.05c	-0.035	0.00847059	triacylglycerol lipase (predicted)
ATCTCGACTGACACCCCGGC		SPAC12B10.11	exg2	-0.035	0.0620588	glucan glucosidase Exg2, unknown specificity
CCACACAGACAACGCCGCTC	CGGCTGGGTTACAAGAGGGC	SPAC10F6.14c	SPAC10F6.14c	-0.0351176	-0.0207059	ABC1 kinase family protein (predicted)
GTTCGGTCCTCCCCCACTGC	CAAAGCGTGGTCGGGTCGGA	SPCC895.09c	ucp12	-0.0351176	0.00323529	ATP-dependent RNA helicase Ucp12 (predicted)
CATGGCGAAAATAAGCGGGT	AAAGCGCTCCGTCCCCCAAC	SPBC36.10	SPBC36.10	-0.0351765	0.0152353	mitochondrial intermembrane space protein sorting protein (predicted)
CGCCTCGCAAGCCAAAGAAA	AGTTTCGGCTGGAGGTGGCG	SPAPB1A10.13	SPAPB1A10.13	-0.0352353	-0.0547647	sequence orphan
ATTTTGGAGTTGCCCGCCGT	GACAAACCGCGGAGGAGACC	SPBC21D10.07	cmc1	-0.0352353	-0.00929412	mitochondrial inner membrane protein involved in cytochrome oxidase biogenesis Cmc1 (predicted)
TTGTTTCTGTGCGCGGGATG	AACGCGGTGATGATGGGGAC	SPAC926.09c	fas1	-0.0352941	-0.0154706	fatty acid synthase beta subunit Fas1
GGTCGGGATGTTAGGGCGGG	GTTGCGAAGGAGACAGGGGC	SPBC1773.06c	SPBC1773.06c	-0.0352941	-0.107118	alcohol dehydrogenase (predicted)
ACGTGGGTTGTTGATCCGGG	GCAAAGGATCACGGGGAAGC	SPAC607.06c	SPAC607.06c	-0.0354118	0.0229412	metallopeptidase
TTTGGGTACTTTGCGGCCGA	TCCCACCCTCGTCCGTTTGC	SPAC589.03c	SPAC589.03c	-0.0355882	-0.102118	sequence orphan
CCGGCCGCTAGCTCCATAAT	AGCCCCGATCGCCCATTTAT	SPBC428.03c	pho4	-0.0357059	-0.000882353	thiamine-repressible acid phosphatase Pho4
CTTCACCTCGGACGCCATCA	CTTGCCGCCCATAATCCGCT	SPAC25A8.02	SPAC25A8.02	-0.0357059	0.0757647	sequence orphan
GGAAGAGGCGGATGGGGTCA	GTGAACCGAGGGGACTGGGG	SPAC23D3.05c	SPAC23D3.05c	-0.0357059	-0.00470588	alcohol dehydrogenase pseudogene
	GGCACCCGCATCTTCTCGCT	SPAC664.15	caf4	-0.0357647	0.0166471	CCR4-Not complex subunit Caf4/Mdv1 (predicted)
TCCGCGCCAGCCTGTCTAGT	GTTGTTTATGGCTACGGCCT	SPAC3A11.03	SPAC3A11.03	-0.0357647	-0.00888235	methyltransferase (predicted)
CTGTGGCGCGCATTTTTCGA	GTTGACGAGGGGCGGGCAGT	SPBC3E7.05c	SPBC3E7.05c	-0.0358824	-0.0839412	human mitofilin ortholog (predicted)
GTTTGCAACGTTCGCCGCTC	ATCGCAAGATCCCACCGTCC	SPCC1672.12c	get4	-0.0359412	0.0723529	ER membrane insertion protein Get4 (predicted)
CAGTCCCCGCGCGTTTTGAA	CCATAGGAAGGAGCCGGGGT	SPAC17C9.12	SPAC17C9.12	-0.0359412	0.0297059	VAP family protein (predicted)
GCCTGCTCAATGCCCTCGTC	AACCGCAACCCCGCACCTTA	SPAC22F8.04	SPAC22F8.04	-0.0360588	-0.0488235	triose phosphate transporter (predicted)
CTGCTCGGGGTGATGGGTTT	CCGTGAAAAATGATGCGGGG	SPAPB24D3.03	SPAPB24D3.03	-0.0360588	-0.0290588	agmatinase (predicted)
TCGGGTGGCAGGGTAGGAAG	AGGGGGATGCGTTGAGGGTG	SPAC3H5.04	aar2	-0.0361176	-0.0124706	U5 snRNP-associated protein Aar2 (predicted)
AACAGGGGGCTTGACGCGAG	AAGCGTTGGAAAGGGGGCAT	SPAC31G5.17c	rps1001	-0.0363529	-0.0285882	40S ribosomal protein S10 (predicted)
TGTGGGGCTCGTTCGCTTCT	CGAAACTCCCCTGCCGCTCC	SPAC11E3.13c	gas5	-0.0363529	-0.017	cell wall protein Gas5, 1,3-beta-glucanosyltransferase (predicted)
CCGAATGCCCCGCGTAAGCC	CCACTGCGCAATCTTCACCG	SPCC1259.08	SPCC1259.08	-0.0364118	-0.0475294	conserved fungal protein, DUF2457 family
CGTGGGCTTGCATGTGTGGA	ATCTTGCGGCTGGGGTCGTG	SPAC144.11	rps1102	-0.0364706	-0.0298235	40S ribosomal protein S11 (predicted)
	TTGGCAGACGGAGAACGGGT	SPBC12C2.08	dnm1	-0.0364706	0.0318235	dynamin Dnm1
AATCCATCAAGTGGGCCCGG	GTCGCGAAGGTGGTGGCGTC	SPCC1682.12c	ubp16	-0.0364706	-0.0175882	ubiquitin C-terminal hydrolase Ubp16
TCAATTCCGGCGCACACCAA	GGCACCCCTGACAAGCCTTT	SPAC343.10	met11	-0.0365882	0.0191176	methylenetetrahydrofolate reductase Met11
GGTAATGAATGCCGTGGGGG	TTTCGGCAGTGATCGGTTCG	SPBC800.05c	atb2	-0.0366471	-0.0123529	tubulin alpha 2
TGGGCGTGCAGGATGGTTGT	AAGCGCACATACGACCACGG	SPAC25B8.17	SPAC25B8.17	-0.0366471	-0.0545882	peptidase family A22
AAGGGAGGGCAACAATGCGA	GCCCCGTTCGCCACCTTTGT	SPAC2F7.09c	SPAC2F7.09c	-0.0366471	-0.0465294	mitochondrial GTPase related protein (prediected)
	TCGGGGGGGAACAAAGGCTC	SPBC211.06	gfh1	-0.0366471	-0.00370588	gamma tubulin complex subunit Gfh1
GATGCCCGCCGCTAAACACG	AATTCTTTGGGGGCCGCATC	SPCC191.09c	gst1	-0.0368235	-0.0257059	glutathione S-transferase Gst1
TGGGTCGGTAGCGTGTTTGG	CGCCGCCCCTAACCCTTCAC	SPBC17A3.08	SPBC17A3.08	-0.037	0.0179412	TatD homolog (predicted)
TGCCGGGCGTATTCCTCTTG	AGTTCTCGCACGTCGGGGTG	SPBC1347.11	sro1	-0.037	-0.0181176	stress responsive orphan 1
ACCCGCTTGCCTGCTTACCC	CTAAAATGGGGGTTCGGGCA	SPAC6G9.16c	SPAC6G9.16c	-0.037	0.0569412	sequence orphan
GAGGCCAGACGAACCGCGTA	ACTAAACCGTCGGCCGCCTA	SPAC6G10.06	SPAC6G10.06	-0.037	-0.011	FAD-dependent amino acid oxidase involved in late endosome to Golgi transport (predicted)
TCGGGAGCAGCACGTGAAGT	CGGCCGAACCCTGCACAAGT	SPBPB2B2.11	SPBPB2B2.11	-0.037	0.00952941	nucleotide-sugar 4,6-dehydratase (predicted)
CGATAGACAGGGCGGCGGAA	GGGTGGTTGTCTTCGCCGTT	SPAC6F6.17	rif1	-0.0370588	0.0210588	telomere length regulator protein Rif1
GTCCCAACCCAACCATGCGC	TCGGGGGTAAGAAGGGTCCG	SPBC1734.09	SPBC1734.09	-0.0371176	0.0154118	NST UDP-N-acetylglucosamine transporter (predicted)
TTCGCCGCTCTCCACATCAG	ACAAGCAATCGGGAGGGGGT	SPBC4F6.11c	SPBC4F6.11c	-0.0371176	0.225765	asparagine synthase (predicted)
GACGGCATAGGAACGGGAAA	CGTCGGGTGGATGGTGGTCA	SPBC29A10.06c	ely5	-0.0372353	-0.0703529	nuclear pore protein Ely5
CGCCAAAGCACCTCAAAGCC	TCCAGCCGTCGTAAAGCCAT	SPAC8C9.04	SPAC8C9.04	-0.0374706	-0.0258235	sequence orphan
	TTGTGGCAGAGCGATTGGGG	SPAC4D7.02c	SPAC4D7.02c	-0.0375294	-0.0256471	glycerophosphoryl diester phosphodiesterase (predicted)
ACGCCCCGATTATGACACCG	CGGGGACGCGGTACAGTGGA	SPBC8D2.12c	SPBC8D2.12c	-0.0375882	-0.0232941	mitochondrial translational activator of cytochrome C oxidase I (predicted)
GGGTGGTCGGATCGGGTAGT		SPAC1B3.15c	SPAC1B3.15c	-0.0376471	0.00270588	vigtamin H transporter (predicted)
TGCCCCGTAGTTTTCCGCAT	GAGGGACGCAAGAGCCGAAA	SPBC1861.06c	mug131	-0.0378235	-0.00576471	S. pombe specific UPF0300 family protein 4
ACCCTCCCGCAGTTTCCAGC	GGAGACACCCACTCAGCCGC	SPAC6G9.15c	SPAC6G9.15c	-0.0378824	-0.0772941	sequence orphan
AACCTCCATCCTCGCCTACC	TTTTTGGGACGGGGGGACAT	SPCC1322.07c	mug150	-0.038	-0.0167059	sequence orphan
GCGGGGCAAACACAATCCTT	GAGATGAGTCGGCGGCGGAG	SPAC31A2.16	gef2	-0.0380588	-0.0804706	RhoGEF Gef2
CGTCCGCCCATTTTGCTCGT	GTCACAACTACGGCGCGGGC	SPAC2G11.07c	ptc3	-0.0381176	-0.0428235	protein phosphatase 2c homolog 3
GTTGCGTGCGGATGTGTTCG		SPAC20G8.10c	atg6	-0.0381765	0.212588	beclin family protein, involved in autophagy
GCAGGGGGAGAGACGCAGGG	ACAGCGGGTTTGGGATTCGA	SPBC2D10.03c	SPBC2D10.03c	-0.0381765	0.0344706	DUF866 domain protein
ACATACGCCAATCCACGGGG	CCACCACAAATCGCAGCTCC	SPAC18G6.04c	shm2	-0.0382353	0.0129412	serine hydroxymethyltransferase Shm2 (predicted)
TTCGATTGGCTCACACCCTG	TAGCCCAAGAAGTCCGCCCT	SPCC4E9.01c	rec11	-0.0382353	0.0483529	meiotic cohesin complex subunit Rec11
CGTGTGGGCCTGCGAGAATA	GAGCGCCGGATCGTTTGACG	SPAC25G10.02	cce1	-0.0382941	-0.0614706	mitochondrial cruciform cutting endonuclease Cce1
CAGCCGGGGGGACAGTGAAT		SPAC1F7.11c	SPAC1F7.11c	-0.0383529	0.0302941	transcription factor, zf-fungal binuclear cluster type (predicted)
TAGCTTGGTGGAGGAGCCGT	CTTACGGTGGGGGTGTCGGA	SPBC1773.09c	mug184	-0.0385882	-0.0345294	meiotically upregulated gene Mug184
GACTATGAAGCGCGGAGCCC	GTGCCGCCCCATTATTCGAT	SPAC23G3.05c	SPAC23G3.05c	-0.0385882	0.0764706	regulator of G-protein signaling (RGS) domain (predicted)
TGTTTGGCGCGGTGGGTAGG	CGCTTGTTACCCGAGGCCAT	SPCC417.09c	SPCC417.09c	-0.0386471	-0.0101765	transcription factor (predicted)
GGAAACCTGTGCGTCGGGAG	ATTGTCTGGCGCCCGTGGAT	SPAC7D4.05	SPAC7D4.05	-0.0386471	0.0102353	hydrolase (predicted)
GTGTTCGGCGGGAGGATGAT	AGCACGCACTGAATTGGCCC	SPBC21B10.12	rec6	-0.0387647	0.0257059	meiotic recombination protein Rec6
GCCTGCCAAACTCCATCGCC	TCCGCAGTCAGCCGCAATAG	SPBC21C3.19	SPBC21C3.19	-0.0388235	-0.0369412	SBDS family protein Rtc3 (predicted)
GCAACAACCGAGCAAGGGGG	CAGCGGCCCACGAGTTGACA	SPAC6C3.02c	SPAC6C3.02c	-0.0388235	0.0515882	mitochondrial CHCH domain protein (predicted)
CAAAAACCCCCATCCGTGCT;CAAAAACCCCCATCCGTGCC		SPAC227.15	SPAC227.15	-0.0388235	0.0214706	protein phosphatase regulatory subunit Reg1 (predicted)
CAAGTGGCGAAGGCGGGAGT	GCGTCTGCGGGTGCCTATTG	SPBC2D10.11c	nap2	-0.0395882	-0.000411765	nucleosome assembly protein Nap2 (predicted)
TTCAGTCCCCCAAAGCCACA		SPAC1071.08	rpp203	-0.0397059	-0.00711765	60S acidic ribosomal protein P2C subunit
TAGAACCCGCGCAGGCAAAG	AAGGATTCAGCGCAGATGCA	SPBC800.04c	rpl4301	-0.0397059	-0.0159412	60S ribosomal protein L37a (predicted)
AGGCGGATAGGGGTAGGCGT	GGCGGATGGGTACGGCAACA	SPBC19F8.06c	meu22	-0.0398824	0.0818824	amino acid permease, predicted Meu22
CCGAGCCAAAAGCCCCCTTA	AGCCGCACTCAACCCAGGAC	SPAC25B8.19c	SPAC25B8.19c	-0.04	-0.059	transcription factor zf-C2H2 type (predicted)
ACCCCCTCCCTGTCGAACCC	AATACAAATCGCGTCGGGCT	SPAC3A12.17c	cys12	-0.04	0.0705882	cysteine synthase Cys12
GGTAAGGCGAAAGGGGAGGG	GGCACCTCCCTCACGCACTT	SPBP16F5.05c	SPBP16F5.05c	-0.0400588	0.0284706	ribosome biogenesis protein Nop8 (predicted)
TTTCAGGTATGGTGGCGTCG		SPACUNK4.10	SPACUNK4.10	-0.0400588	0.0411765	glyoxylate reductase (predicted)
CCCTACGGGACCGGAAACAA	GGGGAACGCAGTAAAGCGGC	SPAC31G5.04	SPAC31G5.04	-0.0401765	-0.0331176	homoisocitrate dehydrogenase
ACCGCCCAGTTCCCATCACT	AGCACACATCGCCCCCCCTG	SPBC1706.01	tea4	-0.0402353	-0.0875882	tip elongation aberrant protein Tea4
ACCACCTCATCCCGCCCGTT	CGCGGGAAGGGGGAATGAAG	SPBC11C11.06c	SPBC11C11.06c	-0.0404706	-0.0191176	sequence orphan
TTGTTTCTGTGCGTGGGATG	GAAGCCCCGCAAGACGAAAT	SPBC646.02	cwf11	-0.0404706	-0.0217647	complexed with Cdc5 protein Cwf11
GCAGGGGTAACGGGCATCAT	TGGCGAAGGGGAATGTGTGA	SPAC29E6.05c	mxr1	-0.0407647	-0.0522941	peptide methionine sulfoxide reductase Mxr1 (predicted)
CTCCCGCGCTTCATACCACA	GCCGCGAAAAATAAGCCTGC	SPBC337.16	cho1	-0.0408235	-0.0552941	phosphatidyl-N-methylethanolamine N-methyltransferase (predicted)
GCGCCGAAGAACCCCAGAGG	ATAGGGCTTGGGCATCGGGT	SPAC9E9.05	SPAC9E9.05	-0.0408235	-0.0422941	sequence orphan
TACCAATGAAAAGGCCGGCG	TAGCTGGGTGGTGCGGTTCA	SPBC215.02	bob1	-0.0409412	-0.0351765	prefoldin subunit 5 (predicted)
ATTGCCCCCCCAGTTTCGAT	TGTGTCAAGCGCGCGTAGGT	SPAC17G6.13	slt1	-0.041	-0.149941	sequence orphan Slt1
TACTTAGCAGGCACGGCGGA	GCCGCGTCTCCCTCAGTCTT	SPAC664.01c	swi6	-0.041	0.0578235	chromodomain protein Swi6
TTTGGGGTCGATGCATGTGT	CGAAGAGCCGGCGTAGAACA	SPAC4A8.05c	myp2	-0.0410588	0.0235294	myosin II heavy chain Myo3
ATTGCTGGCGCCCTACTCGT	ACCAGGGTGGCAGCTCGTTT	SPAC11D3.02c	SPAC11D3.02c	-0.0411176	0.00982353	ELLA family acetyltransferase (predicted)
CCTGGGCGCTGGTAACGGTG	GCGCATATGTGCCCGACGTG	SPAC19G12.06c	hta2	-0.0411765	0.0511765	histone H2A beta
TGTGAAGAAGACGGCGCGAA	GATCGTCTTTGGTGGCCCGG	SPBC16E9.12c	pab2	-0.0412353	0.00511765	poly(A) binding protein Pab2
GGTTGAGGACGACGGCGAGG	AGGCCGAGGTGGGAAAGGAC	SPAC1783.01	SPAC1783.01	-0.0412941	-0.0571765	methionine synthase reductase (predicted)
TGCGTGGCGGAGGAATGAGC	GATAGGATACGGGGCGGGGT	SPAC3A11.09	sod22	-0.0412941	0.0219412	plasma membrane alkali metal cation/H+ antiporter Sod22
GCAGGGGCGTCGAACATGGT	ACTGCTCGTCCAACCCATCG	SPAC20H4.11c	rho5	-0.0412941	0.0210588	Rho family GTPase Rho5
TGGGGCGCTCGGTGTAAGAT	GACCGCCCGCCGACATACTA	SPAC869.02c	SPAC869.02c	-0.0414118	-0.0492353	nitric oxide dioxygenase (predicted)
TGGGGGTTTCCGTGAGTCAC	GGGCACAAAGCATAAACGGC	SPAC17C9.02c	lys7	-0.0414118	-0.0307059	alpha-aminoadipate reductase phosphopantetheinyl transferase Lys7
GTATTCCATGCGCCTGCCCC	TTGACGTACTGCCTTGCCGC	SPAC26F1.08c	SPAC26F1.08c	-0.0414706	0.0328235	conserved protein
CGCTTTCGGCCCCCCTTTTA	GGAGGTGGGCGGCAGGAGTC	SPAC2C4.07c	SPAC2C4.07c	-0.0415882	-0.0390588	ribonuclease II (RNB) family (predicted)
GCCTTCTTTTCGCATCCGCA	GGGCGGGAGGCTAAAAGGCA	SPCP31B10.04	SPCP31B10.04	-0.0416471	-0.0762941	conserved fungal protein
CGTTTTGGCCCGCATGACAG	TAGAGGGGAGGCATGCGGTG	SPAC8E11.03c	dmc1	-0.0416471	0.0539412	RecA family ATPase Dmc1
AGATCCCGACAACACGCCCT	CGGTTGTTCGCGAGGTGGTG	SPCC18.10	SPCC18.10	-0.0417059	0.0717059	pyridoxine-pyridoxal-pyridoxamine kinase (predicted)
	CCGCGTGGTTGGATCAGAAA	SPCC306.11	SPCC306.11	-0.0418824	-0.0897059	sequence orphan
GTGCGCGGACTGGTTTTCAA	CGTGTTCCGCCAGCCTTGTA	SPAC14C4.08	mug5	-0.0418824	0.00252941	meiotically upregulated gene Mug5
CCTGGTTCGGGGGTATCGGG	AAACTCTACCCCCGCCCACC	SPCC18.02	SPCC18.02	-0.0419412	-0.0148235	membrane transporter (predicted)
	ACAAAAGACCGCCCCCCTCC	SPBC119.04	mei3	-0.0419412	-0.00582353	meiosis inducing protein Mei3
GGCGCTACCCCTGTCCTGCA	GGACCCGACCTACAAACCGC	SPBC23E6.02	SPBC23E6.02	-0.0419412	0.0742353	ATP-dependent DNA helicase (predicted)
GCGCCTCACACCTCGAACCG	CACGCCAAAGTTCCCCCATT	SPCC4B3.12	set9	-0.0422353	-0.0687647	histone lysine methyltransferase Set9
GCATCGCGGCCTTTTTCACT	ATGGAGTTGGCCGGGCTTCT	SPAC10F6.11c	atg17	-0.0423529	0.0123529	autophagy associated protein kinase activator Atg17
ACCCCCTGAACCAAGCTCCA	GTGGAAAGGAGCTGGGTGCG	SPCC417.06c	mug27	-0.0423529	-0.0213529	meiosis specific protein kinase Mug27/Slk1
GTGGGGTAATCGGAAGCGGC	TGGCGCTGGGGTGCTTTGTT;TGGGCGCTGGGGTGATTTGT	SPAC3H5.08c	SPAC3H5.08c	-0.0424118	-0.0807647	WD repeat protein, human WDR44 family
TACAGCGGGGTTGCCGGATC	TGACATGGTACTCGGTGGGG	SPAC26A3.07c	rpl1101	-0.0426471	-0.0246471	60S ribosomal protein L11 (predicted)
ACCGAGAGTGGGGCAGGCAG	ACTACCCCCCTCCACGCAGC	SPAC144.05	SPAC144.05	-0.0426471	0.032	ATP-dependent DNA helicase (predicted)
GCCGAAGCCATGGAAGGGAT	TCCATTCTCCCACACGCCCT	SPAC29B12.12	SPAC29B12.12	-0.0426471	0.00652941	helper of TIM (predicted)
GGCGTGGCGATTCCGATAGA	CGGGGAGGAGATGGCACGAC	SPAC5H10.06c	adh4	-0.0427059	-0.0507647	alcohol dehydrogenase Adh4
CCGAGAGGGTGAGCGACGAT	CTGCGCGATGGAAGGAAAGG	SPAC22E12.06c	gmh3	-0.0427647	-0.00941177	alpha-1,2-galactosyltransferase Gmh3
TGGGGGACGAGTAGGGGGTG	CCTCCCCAACACCTCCCGTT	SPCC1442.01	ste6	-0.0429412	0.0184118	guanyl-nucleotide exchange factor Ste6
GCCACGTTATCAATCCGCGA	GGGCGCAATGGGTGGCTATC	SPCC4B3.07	nro1	-0.043	-0.000588235	nuclear pore complex associated protein
CCCGATGCCAAGGTAGCCCA		SPCC1223.13	cbf12	-0.0430588	-0.0635882	CBF1/Su(H)/LAG-1 family transcription factor Cbf12
ACGGAGTCGGGAAGGGTGAA	TATGGATTAGGCGCCCCGGA	SPCC576.02	SPCC576.02	-0.0432941	0.0415294	hydantoin racemase family (predicted)
GCAGCGGGATGATGGAGTGG	TCATTGTAGGCCGGTGGTGC	SPAC19D5.07	uga1	-0.0433529	0.0198824	4-aminobutyrate aminotransferase (GABA transaminase)
CGGACAAAAGCGCCTCATGG	TTGGCAGGATGTGGGAGCGG	SPAC521.03	SPAC521.03	-0.0433529	-0.00723529	short chain dehydrogenase (predicted)
TCGAATCAGCCTGGGCAACC	AGAGGGCCCCACAACGGCAC	SPAC3H1.03	mug151	-0.0433529	-0.0392353	mouse transcriptional regulator, HCNGP-like (predicted)
	GTATCCGGGGTGTCGCTGCA	SPAC25H1.09	mde5	-0.0433529	-0.0211176	alpha-amylase homolog Mde5
AGCAGTTAGGCCGCGGTCAG	TCGCTCCCACTGCCAATCTG	SPBC32H8.02c	nep2	-0.0434118	0.00376471	NEDD8 protease Nep2
CCGCGTGTCCGTGATGTCCT	GTGCAGGCAATCTCGGCTCG	SPBP26C9.02c	car1	-0.0435294	0.00123529	arginase Car1
TCTTGCGTCCCGTTCCCAGC	CTTTAGAAGGCCGCACCCCA	SPAC17C9.08	pnu1	-0.0435294	0.173412	mitochondrial endodeoxyribonuclease Pnu1
AAACAGCAAGGGGGAACCGA	CGGCCCCACGACAAAAGATT	SPAP7G5.03	prm1	-0.0435882	0.0265294	conjugation protein Prm1 (predicted)
GCAACAAGGAGACGGGGCAG	AGGGAGGGGTTGGGGGTAAA	SPAC630.07c	SPAC630.07c	-0.0438235	-0.0712353	sequence orphan
GTTCCGGCAGTCGGTCCCTA	ACCGTCTCCCGTGGGTCATT	SPBC3B8.07c	dsd1	-0.0438235	-0.0617059	dihydroceramide delta-4 desaturase
CACTTGCGCCCTTGGACACC	TTGTGCGCCAGGTAAGACGT	SPBC18H10.19	atg14	-0.044	0.038	autophagy specific phophatidylinositol 3-kinase complex subunit Atg14 (predicted)
GGCGTGGTGTTGGGTCAATG	TACGAACGCACCGAAGCCCC	SPAC26F1.12c	SPAC26F1.12c	-0.044	0.00294118	conserved eukaryotic protein
CGACGGAGACGGGCTAGGGT	GGGGGCAGGCACAAATGGTA	SPBC16H5.08c	SPBC16H5.08c	-0.0441176	0.00588235	ribosome biogenesis ATPase, Arb family ABCF2-like (predicted)
GGTTTATCGGGCGGCTGAGA	GGGTTTCGTCTGCCGCCTTC	SPBC16G5.02c	SPBC16G5.02c	-0.0441765	-0.0442353	ribokinase (predicted)
GCGCGTTGGAGCTTATCGTG	ATAACGAACGCAGGGACGCC	SPAC29B12.14c	SPAC29B12.14c	-0.0442353	0.00823529	purine transporter (predicted)
GACGACCCGCAAACAAGGCC	CTCGCAGCACCAATAACGCC	SPAC27D7.06	SPAC27D7.06	-0.0442941	0.100647	electron transfer flavoprotein alpha subunit (predicted)
TATCGATGGTGGCGGGGGGT	GCCCCGACCCTATCTCCGCA	SPAC22A12.16	SPAC22A12.16	-0.0444706	-0.063	ATP-citrate synthase subunit 2 (predicted)
ACCCGCCCGCCTACCAATTA	GCGACTTGGATGGGGCGTAC	SPAC4G9.10	arg3	-0.0445294	-0.0174706	ornithine carbamoyltransferase Arg3
CTTAGCCCTCGCCCCGTCAT	GTTTGACGGGGCAGTATGCT	SPBC31F10.03	SPBC31F10.03	-0.0445882	-0.0515294	ChaC-like protein, predicted cation transport regulator
CAAACGCATACCCCCAAGGT	CCCGTTGTGGTCGATCTCCC	SPCC16A11.08	atg20	-0.0447059	-0.081	sorting nexin Atg20 (predicted)
CAGTCGACCAGGAAAGCCCC	GGCCGAATGGGGAGAGCTTT	SPCC1906.04	wtf20	-0.0447647	-0.127353	wtf element Wtf20
TTGGGTGCGGGTAAGGTCGT	CGGGAGTCGGGGAAGCCAGT	SPAC23E2.03c	ste7	-0.045	-0.108588	meiotic suppressor protein Ste7
AGTGCCCGTGCCCATTGAAG	ATATTGGCGCGGTGTGATCG	SPCC126.06	twf1	-0.0450588	-0.0625294	twinfilin (predicted)
GTTCGCGTCTGCCCACCCTT	AAACGTCAAGCAAGGCCGGT	SPCP20C8.01c	SPCP20C8.01c	-0.0451765	0.0870588	cell surface glycoprotein (predicted), DUF2429 family
CACTAGGCCTTCCGGGGTCG	CGGTAATGCGCGCGGAAGTC	SPAC22A12.17c	SPAC22A12.17c	-0.0452353	-0.0152353	short chain dehydrogenase (predicted)
CCCGGGACGCTACGCATAAT	AGTGAATCCAGTCGGCCGCA	SPBC1105.05	exg1	-0.0457059	0.0266471	glucan 1,6-beta-glucosidase Exg1
TTGCTCGGGGGTGTGGTCTT	TGTCTTTGCCCGCTGTCCGT	SPBC16A3.03c	ppr7	-0.0458824	-0.154	mitochondrial PPR repeat protein Ppr7
TCCGTTTGTCGCCCACCTTC	CCGCCACCACGAAGAAGCAC	SPAC16E8.06c	nop12	-0.0458824	-0.008	RNA-binding protein Nop12 (predicted)
GGGTTTATTGGGGTCGCGCG	TGACGCACCCCTTCCAAACG	SPBC725.09c	hob3	-0.0460588	0.0457059	BAR adaptor protein Hob3
TCGGGGGGTTCTCGCAGTTG	ACAATATCCCTTCCGGCCCC	SPBC839.05c	rps1701	-0.0462353	0.0308235	40S ribosomal protein S17 (predicted)
TCTGCCCCGATCAAACGTCC	TGTTCCCCATATCGCTCCGC	SPBC3D6.06c	prs5	-0.0465882	-0.0775294	ribose-phosphate pyrophosphokinase Prs5 (predicted)
AACGGTGGAGATCGGGTGGA	CCTCCCCGCTACCATGATCG	SPBC30B4.06c	SPBC30B4.06c	-0.0466471	-0.140824	mitochondrial GIDA family tRNA uridine 5-carboxymethylaminomethyl modification enzyme (predicted)
TGGCACGAAACCTGATTGGG	ATGGTTGGGCTACGGCCTGT	SPBC4C3.09	SPBC4C3.09	-0.0466471	-0.0431765	acetylglucosaminyltransferase (predicted)
TCCGCCCCTCCGACGTCATT	GAGCGTCGTTTCGTTGCCAG	SPAPB8E5.04c	SPAPB8E5.04c	-0.0470588	-0.0360588	Niemann-Pick disease type C2 protein hE1 homolog (predicted)
CGGCTTACCCTGCACCCCAT	TGCAGCGAGTGGATGAGCCT	SPAC6G9.01c	SPAC6G9.01c	-0.0470588	-0.00735294	conserved protein
TGCCACCGACCAAGAACGCT	GAGGACATTTGGGGCGGGAC	SPBC1289.11	spf38	-0.0471765	0.0588235	splicing factor Spf38
CCTGGCTGCTGTGTCGGAAA	TCTCCATACGGGGGTCGTGC	SPAC15A10.11	ubr11	-0.0472353	0.00888235	N-end-recognizing protein (predicted)
GGCGGGTTGAAGAGGCCTGG	AGCAACACCCGCAAAGGCAC	SPBC428.10	SPBC428.10	-0.0472353	-0.0554118	sequence orphan
CGAAAGGTGGGCGTCTGCAT	CGACCACCGCGCCAATTTAA	SPBC26H8.01	thi2	-0.0472941	0.0602941	thiazole biosynthetic enzyme
CGCCCGTGCCGCTTACAATA	GCGCTGCCTCTTGCAACTTG	SPBC106.04	ada1	-0.0472941	-0.00429412	adenosine deaminase Ada1 (predicted)
AGCGATGCATTGGGTTCCGA	CCCGGTTGTGGCCTTGTCGT	SPCC757.02c	SPCC757.02c	-0.0474706	-0.0404706	epimarase (predicted)
GAAGGGTGGAATGTGCCGCG	CCCCGATGCAGGAATGAAGT	SPAC32A11.02c	SPAC32A11.02c	-0.0475294	-0.0372353	conserved fungal protein
TCGCCAACCCACCGACAGAT	CCGCTGTCCCTATGCCCCCT	SPAC9G1.12	cpd1	-0.0475294	-0.106824	tRNA (m1A) methyltransferase complex catalytic subunit Cpd1
CCGCTTTGCTGCTTGTTGCT	GGCCCCCGATGCATACACCA	SPBC27B12.10c	tom7	-0.0476471	-0.0671176	mitochondrial TOM complex subunit Tom7 (predicted)
ATCGCGACCATCTACCGGCC	CTCAACCGCGTCCTTACCCC	SPCC1682.06	SPCC1682.06	-0.0476471	0.0291176	sequence orphan
TTTCCGCGATATGTGGGCTG	TGGGGATTGTCGGCTTATGC	SPCC1450.05c	rox3	-0.0477059	-0.0654118	mediator complex subunit Med19/Rox3
TGTTGCCATCGGGTTGGTCC	CAGGAAGCGACCCCATGTTG	SPAC4C5.03	SPAC4C5.03	-0.0477059	-0.0741176	CTNS domain protein (SMART)
TTAAATGCCGCGCACGTGAG		SPAC25B8.05	SPAC25B8.05	-0.0477059	-0.0538235	tRNA-pseudouridine synthase (predicted)
TCGAAACCAAGGGCCAAACG	TGGTATTGTGGTGCCGGCTC	SPBC16A3.10	SPBC16A3.10	-0.0478235	-0.0518824	membrane bound O-acyltransferase, MBOAT (predicted)
ATGCGCCTGTGACCGTGTAG	TCCATTTGAGAGCCACGCCA	SPBC32F12.03c	gpx1	-0.0478824	-0.0368235	glutathione peroxidase Gpx1
TATCAAGGTTCTGCCCCGCG	ATTCCGTTGCCCCTGACCCC	SPBP4H10.09	rsv1	-0.0479412	-0.0292941	transcription factor Rsv1
ACTAAGGGGCGGGAGAGGGA	CCATCCGCATCATTCCCTCT	SPBC16H5.06	rip1	-0.048	-0.269647	ubiquinol-cytochrome-c reductase complex subunit 5
	TCGGCGGGGAGGTTACAAGT	SPAC144.04c	spe1	-0.0480588	-0.0924706	ornithine decarboxylase Spe1 (predicted)
CGGGTTTTGCAGGCGAGGAG	CACTCCGCACTTCCCGCCAA	SPAC25H1.03	mug66	-0.0480588	0.0132941	meiotically upregulated gene Mug66
CGGGTTTTCGGGTTGGCATT	TTCAAGGGAGGTGGGAACCG	SPCC16C4.17	mug123	-0.0481765	-0.0244706	meiotically upregulated gene Mug123
GCATGCAGGGGTTACGGGAC	AGGCGGGAGGGGACTTCGAG	SPCC1840.12	SPCC1840.12	-0.0482941	-0.0134118	OPT oligopeptide transporter family protein (predicted)
CTTTCAATCCCACGCCCCCT	CTTGCTGCCCTTCCGTTGTG	SPBC1105.02c	lys4	-0.0484118	-0.0165294	homocitrate synthase (predicted)
	TTGGTTGCTTGGCGGCTATG	SPBC409.08	SPBC409.08	-0.0484118	0.132529	spermine family transporter (predicted)
GTGATGCAAGAAAGCGGGGG	CTGGCGTAGGGGTGGCTTGG	SPAC11G7.06c	mug132	-0.0484706	-0.113588	S. pombe specific UPF0300 family protein 3
GCCACCCCCTTAACAACCCC	GCCCTCCATCCCCACAAAGC	SPCC645.12c	SPCC645.12c	-0.0484706	-0.115353	sequence orphan
CGGGTTGGGTAATCAGGGCA	CCAAGAAAACGGACAGCGGG	SPCC736.13	SPCC736.13	-0.0488824	-0.0613529	short chain dehydrogenase (predicted)
CCCCGTTCACCGCACTCATC	ACGAAAGGGAACGCGAGTGG	SPCC74.06	mak3	-0.0489412	-0.0451176	histidine kinase Mak3
GGAATTGTGCGGGGGAGACC	CTCGCGGTGGTTGGGCCTAT	SPBC660.12c	SPBC660.12c	-0.0489412	-0.0105294	aminotransferase (predicted)
CTGCCCCGCCATAGACCTCA	TCGGGGGTGAGGGAGGAGTA	SPCC1223.10c	eaf1	-0.0489412	-0.0224118	RNA polymerase II transcription elongation factor SpEAF
ATGGCCCCAGCTAGACACGG	TGTCGTGCGATACACCCGAT	SPAC6G10.10c	SPAC6G10.10c	-0.0489412	-0.00894118	human hmmtag2 homolog
GGATCGGGCAGTGACAAGGC	TGCCTGACCCAACATCGACC	SPCC1884.02	nic1	-0.0490588	-0.0307059	NiCoT heavy metal ion transporter Nic1
CAGGAAAAGTTGACGCCGGG	CGCGTCATCTTAGGGGGTCG	SPBC365.01	SPBC365.01	-0.0492353	-0.049	sec14 cytosolic factor family (predicted)
GGGTAGGTATCGGCTGGGGC	TTCGCCCCGTTTCCTTATGG	SPAC8F11.08c	SPAC8F11.08c	-0.0492941	0.0702941	esterase/lipase (predicted)
AGAAACGGACACGAGCCCCA	TTGCGTAGCGTTGGGTGTGG	SPBC31F10.12	SPBC31F10.12	-0.0495294	-0.0362941	RNA-binding protein Tma20 (predicted)
AGGGCGCGGAATTAAGGTCG	TAAAGGGACGGGGGAGCTGA	SPBC2G5.04c	SPBC2G5.04c	-0.0495882	-0.0546471	COPII-coated vesicle component Erv41 (predicted)
	TGACAGAAACGGACCACGCC	SPAC56F8.05c	mug64	-0.0495882	-0.0672353	BAR domain protein (predicted)
TAAGCCACCGCAGCCCAAGG	AGGCTAGGGCACACGATGGG	SPBC713.07c	SPBC713.07c	-0.0496471	-0.0175294	vacuolar polyphosphatase (predicted)
GCTTGCCGCGGAGGTGAGTG	CCGACCGACCACTTCACCCT	SPCC1281.07c	SPCC1281.07c	-0.0497059	-0.0418235	glutathione S-transferase (predicted)
TGAACGAAGGGGCCGATAGG	GGGACGGGGGACTTGCTTTG	SPAC227.03c	SPAC227.03c	-0.0498235	0.00276471	mitochondrial NAD+ transporter (predicted)
TCCTTGGCCGTTTTCCGTTC		SPAC4G9.12	SPAC4G9.12	-0.0498824	-0.0944118	gluconokinase
TTGACCATCTTAGCCGCCCG	TCAACGAATGGCGAGGGGTG	SPAC139.01c	SPAC139.01c	-0.05	-0.0523529	nuclease, XP-G family (predicted)
GAGAAGGTAGACGCCGGGGG	TGAGGTGCACAGGGCTCGGT	SPBC18H10.07	SPBC18H10.07	-0.0500588	0.00847059	WW domain-binding protein 4 (predicted)
ACTTCACCCTGCCGCGACAC	GCATTGGATACCCGGCGCTC	SPAC19A8.02	SPAC19A8.02	-0.0500588	0.0989412	pleckstrin homology domain protein
ACGGGGCGCCTTGCTTAGGA	GGGTGTGCGCCTGACGTGTC	SPBP8B7.26	SPBP8B7.26	-0.0500588	-0.034	sequence orphan
AACCAACCGTCCCAGCTCGC	GGCGTCCCGTTCTCTTGCGT	SPBP8B7.07c	set6	-0.0500588	0.0101765	histone lysine methyltransferase Set6 (predicted)
GAGTCTCTTTCCGCGGCCCC	ACATGCGCTTTCTTCCCGGG	SPACUNK4.11c	SPACUNK4.11c	-0.0501176	-0.0410588	M-phase phosphoprotein 6 family protein
CGCCCAAAGCCGCAGGAGTA	TTCGGCGGGCTTTGGCATTA	SPAC521.05	rps802	-0.0501176	-0.104412	40S ribosomal protein S8 (predicted)
GTGGGGGGTCTGTTGAGCAT	AGACAGAGACACGCGCGACG	SPBC3D6.04c	mad1	-0.0503529	0.0347647	mitotic spindle checkpoint protein Mad1
AGACCGAGGACGGGGTGAAA	TTTCAGGAGGCGGGGCGAGG	SPBC651.04	SPBC651.04	-0.0504706	-0.0587059	sequence orphan
GAAATCCCTCAGCCTCGCCG	TGGTATCAAGACGCGCCGGG	SPBPJ4664.03	mfm3	-0.0505294	0.0523529	M-factor precursor Mfm3
GAGAGCAACAATGCGACCGC	TACGGCGGGCATGTCAGAGG	SPBC13E7.06	msd1	-0.0505882	-0.0575294	mitotic-spindle disanchored Msd1
TGTAACTGCGGGCTGGGTGA	GGCGCCTACGTTCATTCCGG	SPCC553.01c	SPCC553.01c	-0.0506471	-0.128529	meiotic chromosome segregation protein (predicted)
CGGGGTTGGCGCTAAGGGAA	ACCGCCCCATTTGTCTCGTT	SPAC1556.02c	sdh1	-0.0506471	-0.0605294	succinate dehydrogenase Sdh1 (predicted)
ACCGGTCCATCCCTAGCCCC	CTGTGGATGTGCGGTTGCGG	SPCC794.02	wtf5	-0.0507059	-0.125176	wtf element Wtf5
CAACGCTGCTACGACCCTAT	CCTCCCGCCCCTGTTTTGGT	SPBC1347.13c	SPBC1347.13c	-0.0507059	-0.0393529	ribose methyltransferase (predicted)
TCGTATCCTCGTTGGGGCCT;GGGCTTTTGACCATCGCTTC	CCCAAGGAGCGGCGAGTAAG	SPAC2F3.02	SPAC2F3.02	-0.0508235	0.100353	ER protein translocation subcomplex subunit Sec72 (predicted)
ATTCGCGTTCGGGTGAGCCT	AGAGGCTGGGGGGTTGCAAC	SPAC26H5.03	pcf2	-0.0508235	0.0667059	CAF assembly factor (CAF-1) complex subunit B, Pcf2
ATGGGGTTGTGGGGACGAAA	TTCTCAGCCCGTTTGCCACC	SPCC1183.02	SPCC1183.02	-0.0509412	-0.0407059	glutathione S-transferase (predicted)
ATGATCAAGGGGGTGGGCCG	CATCAACCCGACCGAAGCCG	SPBC1685.02c	rps1202	-0.0509412	-0.0718235	40S ribosomal protein S12 (predicted)
TTCGTATCGGGTTGGAGCGG	TAGGCAGGTTTAGTCGCGGA	SPBC887.11	pus2	-0.051	-0.0157647	tRNA pseudouridine synthase Pus2 (predicted)
ATTTCCACCCCTCCGACCGT	GTCCACCCCCCCACCACGTT	SPBPB10D8.04c	SPBPB10D8.04c	-0.0510588	-0.0191765	membrane transporter (predicted)
TAAGCCATGGACCCGGATCG	TCCGGGGACGACGAAAGAGC	SPCC1620.12c	SPCC1620.12c	-0.0510588	-0.0496471	GTPase activating protein (predicted)
CAACGTCGCGAAATGGCCAG	GAGGGTGGTCGAGGAGTGCG	SPAC14C4.05c	man1	-0.0512353	-0.0307059	LEM domain protein Man1, Sad1 interacting factor (predicted)
TTAATTGCTTCCCGCTGCCC	CGCCGAGTTAGGGTCATGCC	SPBC1778.09	SPBC1778.09	-0.0513529	-0.0601765	GTPase activating protein (predicted)
CCCGACAAGCACCCGCCATA		SPCC548.05c	SPCC548.05c	-0.0513529	-0.0143529	ubiquitin-protein ligase E3 (predicted)
GGGATGCGGACGGTTGAGCA	CGGGGGAGGTCCTATAGGGC	SPAC1039.02	SPAC1039.02	-0.0514706	0.0601176	phosphoprotein phosphatase (predicted)
GCCCTGCCGCAAATCAGTCT	CGGGAGACGAGGGCTGAGGT	SPAC869.08	pcm2	-0.0514706	0.0258235	protein-L-isoaspartate O-methyltransferase Pcm2 (predicted)
CCCGCGTTCTTATCAGGCCA		SPBPJ4664.05	SPBPJ4664.05	-0.0515294	-0.0778824	conserved fungal protein
TACATGGCTTGCGCGGAAAG		SPBC902.06	mto2	-0.0515882	0.0319412	MT organizer Mto2
CCCTGTTGGGGCCTTGATGT	GGGGAGCGAGGTCAAGGTGA	SPAC26A3.04	rpl2002	-0.0517059	-0.156176	60S ribosomal protein L20 (predicted)
ATTGCTGGAGTGGCGGGGGG	GCAGCAAAGCCACAACCCGC	SPAC4G9.02	rnh201	-0.0517647	-0.0455294	ribonuclease H2 complex subunit Rnh201 (predicted)
GCGCAAAGGCGGGATCACAT	AAGCCCTCCTCCGCCTAGCC	SPAC323.07c	SPAC323.07c	-0.0518235	-0.0690588	MatE family transporter (predicted)
CCCAACCTCCCTTTTGTTGG	TTAATCGGGGCGACGAAGGC	SPAC19A8.14	SPAC19A8.14	-0.0518824	0.0871176	aminoacyl-tRNA hydrolase (predicted)
TCTGCCTATACGCGACGCCG	TCCCGATGTTGTAGCGTCGC	SPBC725.05c	SPBC725.05c	-0.0518824	-0.00788235	nucleotide pyrophosphatase (predicted)
GCACGGGTTTTAGGGGCAGG	TTGAACGAAACGGGGGGAAA	SPAC12G12.12	SPAC12G12.12	-0.0521765	-0.0111765	NST UDP-galactose transporter (predicted)
CGTTGGGGCGCGATGTCTAC	GGGGGGTTTGCCTATCCGTC	SPAC1002.02	pom34	-0.0522353	0.00247059	nucleoporin Pom34
GAGGGGAAACCGATGGACGC	GGAGTGGGGTGCGGATGTTC	SPCC1919.13c	SPCC1919.13c	-0.0523529	-0.0247059	ribosome biogenesis protein (predicted)
AGCACGGGCGCGAAACTATG	ACATGCCCCTTGCCCGACCT	SPAP8A3.12c	tpp2	-0.0523529	-0.0442353	tripeptidyl-peptidase II Tpp2
GTGGCAACCCTAAGGCGGGA	TAGGCGGAGCGTCGGTCAAG	SPCC553.03	pex1	-0.0524118	0.0796471	AAA family ATPase Pex1 (predicted)
GCGTCAAGCCGCGAGGAGTT	GGAGCAAGTATGGCCGGGAG	SPAC144.14	klp8	-0.0524706	-0.0377059	kinesin-like protein Klp8
GCCCACACCAACGATAGCCC	TTGGACCTAGCCCCGCCTCT	SPCC70.03c	SPCC70.03c	-0.0524706	-0.0509412	proline dehydrogenase (predicted)
GTTTCTATGATGGCGGCGGG	ACAGAAAAGCCTCCCCCGCA	SPAC9E9.10c	cbh1	-0.0525882	-0.0186471	CENP-B homolog Cbh1
CGCAGAATGAGGGCACGAGG	TGAAAAAGGCGTGATGGCGA	SPAC1782.08c	rex3	-0.0527059	-0.105412	exonuclease Rex3 (predicted)
CGAGCGCTAAGGGACGAACG	AGTGTGTTGCTGAGGCCGGG	SPAPJ691.03	SPAPJ691.03	-0.0528824	-0.0892941	mitochondrial conserved eukaryotic protein
ACTCGCTCCCCCCCATCCTC	GACCCCCGTTCTCCTGCTCC	SPAC17A2.02c	SPAC17A2.02c	-0.0531176	-0.0215882	DUF887 family protein
CGGGGGCACGACGGTAATGA	ACAGCCCCGCACACCATGAC	SPAC2C4.14c	ppk11	-0.0531176	-0.0382941	PAK-related kinase Ppk11
TCGGTGGTGAAGGTCGGGGT	TGATGCTCCTTGCGCGGTTG	SPBC12C2.09c	SPBC12C2.09c	-0.0531765	0.0869412	Haemolysin-III family protein (predicted)
CTGGCTCGCTCTGCGCTCTT	CATGGGAATTTAACGCGGCA	SPBC2G5.03	ctu1	-0.0532353	0.0704118	cytosolic thiouridylase subunit Ctu1
GCCCCGAACAGACAAAACCG	CGTTGTCGCGGGGGTGATGT	SPAC3A12.09c	SPAC3A12.09c	-0.0532941	0.0182941	urease accessory protein UreD (predicted)
GGCTGCCGGAAGCGTGTCTG	GAGCCCCTTTCCTCCCACGG	SPBC725.14	arg6	-0.0535294	-0.131824	acetylglutamate synthase Arg6 (predicted)
GGCTGGGGGGGGAATGAATA	CCTTTCTGCCGCCGTTCCTT	SPCC11E10.08	rik1	-0.0535294	-0.100706	silencing protein Rik1
GTTGGATGACGCCTTCGGGG	TAGACGCCTCCCCCCTGGTA	SPAC11D3.05	mfs2	-0.0535294	-0.0871176	MFS family membrane transporter (predicted)
TATCCCCGCACGTCTCCAGC	GCCTTTCCCCAACACCCCTG	SPCC622.03c	SPCC622.03c	-0.0537059	-0.0684706	hypothetical protein
ATTCTTGATCCTGCGGCCCT	CTCTCAACCCCCCGCCACTT	SPAC11E3.04c	ubc13	-0.0537647	-0.154176	ubiquitin conjugating enzyme Ubc13
CTCTTAATCGGGCTCGGCGT	GGAGAAGGCCGGGAGGTGGA	SPBC215.01	SPBC215.01	-0.0537647	0.0354118	GTPase activating protein (predicted)
GTGGGATTGGCTTGCTGGGA	TTGGTGGTGGTGGCGAAGGA	SPBC31A8.01c	rtn1	-0.0537647	-0.0520588	reticulon-like protein Rtn1
CCTGTTGCCCCTGCTCCCAT	AAGATCGACTCAGCCGCCGC	SPCC1682.08c	SPCC1682.08c	-0.0538824	-0.0404118	RNA-binding protein Mcp2
TGGTGCGTAGGAGCGAGAAT	ACGGGGCTTGCTCATTGCTG	SPAC22H10.08	SPAC22H10.08	-0.0538824	-0.0332941	DUF2009 protein
CCCCGGCATGCACTACGTAA	CGTGGCTTTGCGAATGTGGA	SPCC576.13	swc5	-0.0539412	-0.0107647	Swr1 complex subunit Swc5
AGTCTTTGATTTGCGGCGGG	CGTTGCGTTGCGGTTTTGGT	SPBC119.16c	SPBC119.16c	-0.0542353	-0.0597059	conserved fungal protein
CCCGCCGTCACAGAAAGGTT	TGAGGGAAGGCGTATGCGGT	SPAC328.05	SPAC328.05	-0.0544118	-0.0342941	RNA-binding protein involved in export of mRNAs (predicted)
TGGAGCAAGTCGACCGGTTT	ACCCGTCACCACTCCCTGCA	SPCC1322.03	SPCC1322.03	-0.0544118	-0.00535294	TRP-like ion channel (predicted)
TGAAGCCCACGCAACCGAAA		SPBC4F6.16c	ero11	-0.0544706	-0.114882	ER oxidoreductin Ero1a
ACCGGCGCTGGGATTAAAGA	GGCGGAAAGGGGCACAAAGA	SPBP8B7.06	rpp201	-0.0544706	-0.0536471	60S acidic ribosomal protein P2A subunit (predicted)
CGGATAATGACGGGGCTGGA	CGGCCGCGGTCATTACATTG	SPAC57A10.08c	SPAC57A10.08c	-0.0544706	-0.0285294	carboxylic ester hydrolase activity (predicted)
GAGTAACCTTTCGCCCGCCC	TCGGGGTCGAAGCGCTCAAA	SPBC1215.01	shy1	-0.0545882	-0.0681176	SURF-family protein Shy1 (predicted)
ACGTTTTTGCGCGGACATCA	ATGTCTCGGCCGCGTCTCTG	SPAC9G1.10c	SPAC9G1.10c	-0.0546471	-0.009	inositol polyphosphate phosphatase (predicted)
GCTGGGGAAGGGATTGGCAT	CCGCGTTTCGATTACCAGCA	SPBP4H10.17c	SPBP4H10.17c	-0.0548235	-0.0734118	carboxyl methyl esterase (predicted)
CGCCAGCGACCCAACGATAG	AGCGAATAAAAGGCGGGGGA	SPCC417.12	SPCC417.12	-0.0548235	0.00123529	carboxylesterase-lipase family protein
CAACCCGCCAAACTCGATCC	TGGCGTTCGGTGCTAGCGGT	SPCC18B5.10c	SPCC18B5.10c	-0.055	-0.00541176	TREX complex subunit Tex1 (predicted)
CCCCCCTTCCCGCAAAAATT	CGGTGGGTGAAGGCGGGTAC	SPBP16F5.08c	SPBP16F5.08c	-0.0550588	0.00947059	flavin dependent monooxygenase (predicted)
ACAGTTCCGCGCATTCCCCA	TGAGACGGCCGACAAAGGTG	SPAC3G9.15c	fcf2	-0.0551176	-0.04	rRNA processing protein Fcf2 (predicted)
GTCTGGCGGTGGGGCTTAAA	TAGGGTTGTTCGCGTGGTGC	SPAC2E1P5.02c	mug109	-0.0551765	-0.0448235	Rab GTPase binding protein upregulated in meiosis II (predicted)
CGGCGGGGTTATTGTTTCAG	GCCGTTCCGATCCCTTCTCC	SPBC16H5.04	SPBC16H5.04	-0.0553529	0.0557059	pho88 family protein (predicted)
CTTTCACACGCCCTCGGTCC	TGCCTATTGACTCCCGCCCC	SPAC15A10.06	SPAC15A10.06	-0.0553529	0.0366471	CPA1 sodium ion/proton antiporter (predicted)
GGAATGTGCGCGGGGATAGC	ATGCTGCTGGCGTTGGGATC;ATGCTGCTGGCGTTGGGATT	SPBC776.04	sec2302	-0.0554118	-0.0188824	COPII cargo receptor subunit Sec23b (predicted)
ACCGCCGCCTCACAATTCGT	TAGAAGCGCCTCGGAAAAGG	SPAC821.09	eng1	-0.0554706	-0.0260588	endo-1,3-beta-glucanase Eng1
ACTCACCGTTCCGCACTTTG	GGTGTGACTGCGAGGCGGGA	SPCC63.06	SPCC63.06	-0.0555294	-0.0380588	human WDR89 family WD repeat protein
GAGGGCACGGGGGCTGTAAC	TTCGCGCGTAGGTTTGCTTG	SPBC30D10.14	SPBC30D10.14	-0.0555882	-0.102882	dienelactone hydrolase family (predicted)
CGCCCGCTGCTGAATGCTTT	CGCAGAAACAGGGGACAGGG	SPAC1296.04	mug65	-0.0556471	-0.0282353	spore wall assembly protein (predicted)
GAGCCTTTGAGCGGGGGGAA	CTACGGCCAAAGACGGGGGG	SPAC17A5.05c	SPAC17A5.05c	-0.0556471	0.0261176	conserved fungal protein
CCAGGCCGGCGACATTCTTC	GCCTGTTTGGGGGTGCGGTA	SPAC6B12.08	mug185	-0.0557647	0.0588824	Co-chaperone for ATPase activity (predicted)
[truncated: 903 more rows]
