# Supplementary material for: Tdp1 processes chromate-induced single-strand DNA breaks that collapse replication forks
Source: PLoS Genet. 2018 Aug 27;14(8):e1007595. doi: 10.1371/journal.pgen.1007595 (PMC6128646; doi:10.1371/journal.pgen.1007595)
Supplement: S4 Table — (XLSX) [file pgen.1007595.s005.xlsx]

## Sheet: Sheet1
Strain	Genotype	Source
PR110	h+ leu1-32 ura4-D18	lab stock
AG5495	h+ leu1-32 ura4-D18 swo1-GFP:natMX6	this study
AG5496	h+ leu1-32 ura4-D18 rad1::natMX6	this study
AG5497	h+ leu1-32 ura4-D18 rad9::natMX6	this study
AG5498	h+ leu1-32 ura4-D18 rad17::kanMX6	this study
AG5499	h+ leu1-32 ura4-D18 mrc1::kanMX6	this study
AG6000	h+ leu1-32 ura4-D18 cds1::hphMX6	this study
JW4724	h+ leu1-32 ura4-D18 brc1::hphMX6	William et al., 2010
EN3372	h+ leu1-32 ura4-D18 swi1::kanMX6 swi3::kanMX6	Noguchi et al., 2003
AG6001	h+ leu1-32 ura4-D18 rhp51::kanMX6	this study
AG6002	h+ leu1-32 ura4-D18 rhp57::natMX6	this study
CD4692	h+ leu1-32 ura4-D18 mus81::natMX6	Dovey et al., 2009
OL6003	h+ leu1-32 ura4-D18 rad3::natMX6	this study
AG6003	h+ leu1-32 ura4-D18 cdc25-22 chk1-9MYC2HA6His:ura4	this study
LLD3427	h- leu1-32 ura4-D18 chk1-9MYC2HA6His:Ura4	Du et al., 2004
OL2878	h- leu1-32 ura4-D18 mrc1::kanMX6 cds1-2HA6His:ura4	lab stock
NB2118	h- leu1-32 ura4-D18 cds1-2HA6His:ura4	Boddy et al., 2000
AG6004	h+ leu1-32 ura4-D18 rad22-YFP:natMX6	this study
AG6005	h+ leu1-32 ura4-D18 rad11-GFP:natMX6 rad22-RFP:hphMX6	this study
AG6006	h+ leu1-32 ura4-D18 rad1::natMX6 rad22-YFP:kanMX6	this study
EN3220	h+ leu1-32 ura4-D18 cds1::ura4 rad22-YFP:kanMX6	this study
OL4889	h+ leu1-32 ura4-D18 rad11-GFP:natMX6	Coulon etal., 2006
AG6007	h+ leu1-32 ura4-D18 rad13::kanMX6	this study
AG6008	h+ leu1-32 ura4-D18 rev3::kanMX6	this study
AG6009	h+ leu1-32 ura4-D18 swi10::kanMX6	this study
NBY2141	h+ leu1-32 ura4-D18 rhp14::kanMX6	Boddy et al., 2012
NBY3382	h+ leu1-32 ura4-D18 rad16::kanMX6	Boddy et al., 2012
NBY2112	h+ leu1-32 ura4-D18 ubc13::kanMX6	Boddy et al., 2012
NBY3039a	h+ leu1-32 ura4-D18 hrq1::hphMX6	Boddy et al., 2012
NBY2133	h+ leu1-32 ura4-D18 rhp14::kanMX6 ubc13::kanMX6	Boddy et al., 2012
NBY3037	h+ leu1-32 ura4-D18 hrq1::hphMX6 ubc13::kanMX6	Boddy et al., 2012
NBY5463	h+ leu1-32 ura4-D18 hrq1::hphMX6 pso2::natMX6	Boddy et al., 2012
AG6010	h+ leu1-32 ura4-D18 tdp1::kanMX6	this study
AG6011	h+ leu1-32 ura4-D18 apn2::kanMX6	this study
AG6012	h+ leu1-32 ura4-D18 nth1::kanMX6	this study
AG6013	h+ leu1-32 ura4-D18 pnk1::natMX6	this study
AG6014	h+ leu1-32 ura4-D18 tdp1::natMX6 apn2::kanMX6	this study
AG6015	h+ leu1-32 ura4-D18 tdp1::natMX6 nth1::kanMX6	this study
AG6016	h+ leu1-32 ura4-D18 tdp1::kanMX6 pnk1::natMX6	this study
AG6017	h+ leu1-32 ura4-D18 tdp1::kanMX6 mus81::natMX6	this study
AG 6018	h+ leu1-32 ura4-D18 tdp1::kanMX6 rhp57::natMX6	this study
NB2079(B)	h+ leu1-32 ura4-D18 tdp1::ura4+	Boddy et al., 2011
NBY2150	h+ leu1-32 ura4-D18 tdp1::ura4+ top1::kanMX6	Boddy et al., 2011
NBY3715	h+ leu1-32 ura4-D18 mus81::kanMX6 pRep42-pADH (ura4+)	Boddy et al., 2011
NBY2686	h+ leu1-32 ura4-D18 tdp1::ura4+ swi10::ura4+ top1::kanMX6	Boddy et al., 2011
NBY2438	h+ leu1-32 ura4-D18 tdp1::kanMX6 swi10::ura4+ top1-3HA:hphMX6	Boddy et al., 2011
NBY2399	h+ leu1-32 ura4-D18 tdp1::swi10+	Boddy et al., 2011
MR 21	h+ leu1-32 ura4-D18 rhp18::natMX6	lab stock	MR 21
